# Supplementary material for: REAC technology as optimizer of stallion spermatozoa liquid storage
Source: Reprod Biol Endocrinol. 2017 Feb 8;15:11. doi: 10.1186/s12958-017-0229-6 (PMC5299698; doi:10.1186/s12958-017-0229-6)
Supplement: Additional file 7: — Experimental raw data. (XLSX 351 kb) [file 12958_2017_229_MOESM7_ESM.xlsx]

## Sheet: MDA 
data	group	horses	hours	µM			Analysis of Variance for MDA µM									0	24	48	72				horses
2014-05-19	CTR	1	0	42.7778			Source	Sum of Squares	Df	Mean Square	F-Ratio	P-Value			CTR	38.8944	33.2417	31.1222	45.2083				1	32.4556	2.98029
2014-05-19	CTR	2	0	32.1556			Model	6638.81	14	474.2	3.34	0.0002			REAC	38.8944	44.2056	37.0889	28.5306				2	31.7333	2.98029
2014-05-19	CTR	3	0	33.6667			Residual	16058.9	113	142.114													3	30.4861	2.98029
2014-05-19	CTR	4	0	24.0667			Total (Corr.)	22697.7	127							0	24	48	72				4	37.3556	2.98029
2014-05-19	CTR	5	0	44.6889											CTR	2.98029	2.98029	2.98029	2.98029				5	42.4722	2.98029
2014-05-19	CTR	6	0	31.9778			Type III Sums of Squares								REAC	2.98029	2.98029	2.98029	2.98029				6	41.625	2.98029
2014-05-19	CTR	7	0	37.0889			Source	Sum of Squares	Df	Mean Square	F-Ratio	P-Value											7	39.7556	2.98029
2014-05-19	CTR	8	0	35.9333			group	0.127793	1	0.127793	0	0.9761											8	41.3028	2.98029
2014-05-05	CTR	1	0	37.2222			hours	475.734	3	158.578	1.12	0.3458
2014-05-05	CTR	2	0	38.4222			horses	2691.42	7	384.489	2.71	0.0125
2014-05-05	CTR	3	0	14.2889			group*hours	3471.52	3	1157.17	8.14	0.0001
2014-05-05	CTR	4	0	42.2			Residual	16058.9	113	142.114
2014-05-05	CTR	5	0	56.2			Total (corrected)	22697.7	127
2014-05-05	CTR	6	0	55.3556
2014-05-05	CTR	7	0	39.1778
2014-05-05	CTR	8	0	57.0889						Stnd.	Lower	Upper
2014-05-19	CTR	1	24	19.8889			Level	Count	Mean	Error	Limit	Limit
2014-05-19	CTR	2	24	12.8667			GRAND MEAN	128	37.1483	1.05369	35.0607	39.2358
2014-05-19	CTR	3	24	27			group
2014-05-19	CTR	4	24	19.4			CTR	64	37.1167	1.49014	34.1644	40.0689
2014-05-19	CTR	5	24	41.0444			REAC	64	37.1799	1.49014	34.2276	40.1321
2014-05-19	CTR	6	24	38.6444			hours
2014-05-19	CTR	7	24	34.6889			0	32	38.8944	2.10738	34.7193	43.0696
2014-05-19	CTR	8	24	34.8667			24	32	38.7236	2.10738	34.5485	42.8987
2014-05-05	CTR	1	24	22.9111			48	32	34.1056	2.10738	29.9304	38.2807
2014-05-05	CTR	2	24	26.1556			72	32	36.8694	2.10738	32.6943	41.0446
2014-05-05	CTR	3	24	27.7556			horses
2014-05-05	CTR	4	24	43.6222			1	16	32.4556	2.98029	26.5511	38.3601
2014-05-05	CTR	5	24	39.4889			2	16	31.7333	2.98029	25.8288	37.6378
2014-05-05	CTR	6	24	46.6			3	16	30.4861	2.98029	24.5816	36.3906
2014-05-05	CTR	7	24	50.1556			4	16	37.3556	2.98029	31.4511	43.2601
2014-05-05	CTR	8	24	46.7778			5	16	42.4722	2.98029	36.5677	48.3767
2014-05-19	CTR	1	48	21.5333			6	16	41.625	2.98029	35.7205	47.5295
2014-05-19	CTR	2	48	27.7111			7	16	39.7556	2.98029	33.8511	45.6601
2014-05-19	CTR	3	48	40.8667			8	16	41.3028	2.98029	35.3983	47.2073
2014-05-19	CTR	4	48	34.5111			group by hours
2014-05-19	CTR	5	48	29.0889			CTR 0	16	38.8944	2.98029	32.9899	44.7989
2014-05-19	CTR	6	48	37.1333			CTR 24	16	33.2417	2.98029	27.3372	39.1462		A
2014-05-19	CTR	7	48	29.9778			CTR 48	16	31.1222	2.98029	25.2177	37.0267
2014-05-19	CTR	8	48	32.6889			CTR 72	16	45.2083	2.98029	39.3038	51.1128		A
2014-05-05	CTR	1	48	20.4667			REAC 0	16	38.8944	2.98029	32.9899	44.7989
2014-05-05	CTR	2	48	32.3778			REAC 24	16	44.2056	2.98029	38.3011	50.1101		B
2014-05-05	CTR	3	48	28.4222			REAC 48	16	37.0889	2.98029	31.1844	42.9934
2014-05-05	CTR	4	48	35.9333			REAC 72	16	28.5306	2.98029	22.6261	34.4351		B
2014-05-05	CTR	5	48	35.2222
2014-05-05	CTR	6	48	38.2444
2014-05-05	CTR	7	48	26.4222
2014-05-05	CTR	8	48	27.3556
2014-05-19	CTR	1	72	32.6889
2014-05-19	CTR	2	72	34.5111
2014-05-19	CTR	3	72	35.0889
2014-05-19	CTR	4	72	32.7778
2014-05-19	CTR	5	72	30.2889
2014-05-19	CTR	6	72	38.9556
2014-05-19	CTR	7	72	36.6
2014-05-19	CTR	8	72	33.8444
2014-05-05	CTR	1	72	47.7111
2014-05-05	CTR	2	72	55.2667
2014-05-05	CTR	3	72	46.3333
2014-05-05	CTR	4	72	54.5111
2014-05-05	CTR	5	72	53.6667
2014-05-05	CTR	6	72	72.6444
2014-05-05	CTR	7	72	69.2667
2014-05-05	CTR	8	72	49.1778
2014-05-19	REAC	1	0	42.7778
2014-05-19	REAC	2	0	32.1556
2014-05-19	REAC	3	0	33.6667
2014-05-19	REAC	4	0	24.0667
2014-05-19	REAC	5	0	44.6889
2014-05-19	REAC	6	0	31.9778
2014-05-19	REAC	7	0	37.0889
2014-05-19	REAC	8	0	35.9333
2014-05-05	REAC	1	0	37.2222
2014-05-05	REAC	2	0	38.4222
2014-05-05	REAC	3	0	14.2889
2014-05-05	REAC	4	0	42.2
2014-05-05	REAC	5	0	56.2
2014-05-05	REAC	6	0	55.3556
2014-05-05	REAC	7	0	39.1778
2014-05-05	REAC	8	0	57.0889
2014-05-19	REAC	1	24	16.3778
2014-05-19	REAC	2	24	37
2014-05-19	REAC	3	24	30.6
2014-05-19	REAC	4	24	31.3556
2014-05-19	REAC	5	24	45.7111
2014-05-19	REAC	6	24	45.1333
2014-05-19	REAC	7	24	34.8222
2014-05-19	REAC	8	24	34.8222
2014-05-05	REAC	1	24	77.7556
2014-05-05	REAC	2	24	52.4222
2014-05-05	REAC	3	24	51.9333
2014-05-05	REAC	4	24	65.8444
2014-05-05	REAC	5	24	58.6889
2014-05-05	REAC	6	24	44.6444
2014-05-05	REAC	7	24	38.4222
2014-05-05	REAC	8	24	41.7556
2014-05-19	REAC	1	48	21.6667
2014-05-19	REAC	2	48	13.8889
2014-05-19	REAC	3	48	21.8889
2014-05-19	REAC	4	48	47.9333
2014-05-19	REAC	5	48	30.0667
2014-05-19	REAC	6	48	19.7111
2014-05-19	REAC	7	48	24.2889
2014-05-19	REAC	8	48	24.2889
2014-05-05	REAC	1	48	33.3111
2014-05-05	REAC	2	48	22.4222
2014-05-05	REAC	3	48	29.3111
2014-05-05	REAC	4	48	36.0222
2014-05-05	REAC	5	48	63.5333
2014-05-05	REAC	6	48	52.8667
2014-05-05	REAC	7	48	77.6222
2014-05-05	REAC	8	48	74.6
2014-05-19	REAC	1	72	25.3111
2014-05-19	REAC	2	72	25.3556
2014-05-19	REAC	3	72	24.8667
2014-05-19	REAC	4	72	35.0889
2014-05-19	REAC	5	72	31.2222
2014-05-19	REAC	6	72	23.3556
2014-05-19	REAC	7	72	28.2
2014-05-19	REAC	8	72	39.0889
2014-05-05	REAC	1	72	19.6667
2014-05-05	REAC	2	72	26.6
2014-05-05	REAC	3	72	27.8
2014-05-05	REAC	4	72	28.1556
2014-05-05	REAC	5	72	19.7556
2014-05-05	REAC	6	72	33.4
2014-05-05	REAC	7	72	33.0889
2014-05-05	REAC	8	72	35.5333

## Sheet: teac plasma
data	group	horses	hours	Trolox nM			Analysis of Variance for MDA									0	24	48	72
2014-05-19	CTR	1	0	2.45522			Source	Sum of Squares	Df	Mean Square	F-Ratio	P-Value			CTR	3.41796	3.49215	1.75327	2.16137
2014-05-19	CTR	1	0	2.2113			Model	1505.93	14	107.567	5.84	0			REAC	3.41796	8.13703	7.45095	7.25062
2014-05-19	CTR	2	0	4.25797			Residual	4399.86	239	18.4095
2014-05-19	CTR	2	0	4.38643			Total (Corr.)	5905.8	253							0	24	48	72
2014-05-19	CTR	3	0	6.63375											CTR	0.770979	0.758483	0.758483	0.758483
2014-05-19	CTR	3	0	4.00258			Type III Sums of Squares								REAC	0.770979	0.758483	0.758483	0.758483
2014-05-19	CTR	4	0	2.65347			Source	Sum of Squares	Df	Mean Square	F-Ratio	P-Value
2014-05-19	CTR	4	0	2.8481			group	944.943	1	944.943	51.33	0
2014-05-19	CTR	5	0	4.4411			hours	181.078	3	60.3594	3.28	0.0217
2014-05-19	CTR	5	0	3.80676			horses	46.408	7	6.62971	0.36	0.9245
2014-05-19	CTR	6	0	2.88331			group*hours	318.96	3	106.32	5.78	0.0008
2014-05-19	CTR	6	0	2.91906			Residual	4399.86	239	18.4095
2014-05-19	CTR	7	0	2.80223			Total (corrected)	5905.8	253
2014-05-19	CTR	7	0	2.68401
2014-05-19	CTR	8	0	2.7557
2014-05-19	CTR	8	0	2.54169						Stnd.	Lower	Upper
2014-05-19	CTR	1	24	2.76848			Level	Count	Mean	Error	Limit	Limit
2014-05-19	CTR	1	24	3.57412			GRAND MEAN	254	4.63516	0.269308	4.10464	5.16568
2014-05-19	CTR	2	24	4.41609			group
2014-05-19	CTR	2	24	4.67245			CTR	127	2.70618	0.380813	1.956	3.45637
2014-05-19	CTR	3	24	2.28021			REAC	127	6.56414	0.380813	5.81396	7.31432
2014-05-19	CTR	3	24	3.24098			hours
2014-05-19	CTR	4	24	3.23108			0	62	3.41796	0.545419	2.34351	4.4924
2014-05-19	CTR	4	24	2.70936			24	64	5.81459	0.536328	4.75805	6.87112
2014-05-19	CTR	5	24	5.81829			48	64	4.60211	0.536328	3.54557	5.65865
2014-05-19	CTR	5	24	5.83033			72	64	4.70599	0.536328	3.64946	5.76253
2014-05-19	CTR	6	24	4.28774			horses
2014-05-19	CTR	6	24	3.82681			1	30	4.48176	0.783985	2.93735	6.02616
2014-05-19	CTR	7	24	1.92121			2	32	5.0017	0.758483	3.50753	6.49587
2014-05-19	CTR	7	24	1.86107			3	32	4.41617	0.758483	2.922	5.91034
2014-05-19	CTR	8	24	2.30588			4	32	3.80704	0.758483	2.31287	5.3012
2014-05-19	CTR	8	24	3.13025			5	32	5.33698	0.758483	3.84282	6.83115
2014-05-19	CTR	1	48	1.45634			6	32	4.81816	0.758483	3.32399	6.31233
2014-05-19	CTR	1	48	1.91875			7	32	4.48168	0.758483	2.98752	5.97585
2014-05-19	CTR	2	48	2.59395			8	32	4.7378	0.758483	3.24363	6.23197
2014-05-19	CTR	2	48	3.10517			group by hours
2014-05-19	CTR	3	48	1.77866			CTR 0	31	3.41796	0.770979	1.89917	4.93674
2014-05-19	CTR	3	48	1.02302			CTR 24	32	3.49215	0.758483	1.99798	4.98631		*
2014-05-19	CTR	4	48	1.38222			CTR 48	32	1.75327	0.758483	0.259098	3.24743		*
2014-05-19	CTR	4	48	1.50855			CTR 72	32	2.16137	0.758483	0.667201	3.65554		*
2014-05-19	CTR	5	48	1.77227			REAC 0	31	3.41796	0.770979	1.89917	4.93674
2014-05-19	CTR	5	48	2.36598			REAC 24	32	8.13703	0.758483	6.64286	9.63119		*
2014-05-19	CTR	6	48	1.45795			REAC 48	32	7.45095	0.758483	5.95679	8.94512		*
2014-05-19	CTR	6	48	1.06995			REAC 72	32	7.25062	0.758483	5.75645	8.74478		*
2014-05-19	CTR	7	48	1.59941
2014-05-19	CTR	7	48	1.43425
2014-05-19	CTR	8	48	1.85499
2014-05-19	CTR	8	48	1.73082
2014-05-19	CTR	1	72	2.68183
2014-05-19	CTR	1	72	0.966443
2014-05-19	CTR	2	72	2.99134
2014-05-19	CTR	2	72	2.32759
2014-05-19	CTR	3	72	2.95957
2014-05-19	CTR	3	72	2.74064
2014-05-19	CTR	4	72	1.07808
2014-05-19	CTR	4	72	1.18496
2014-05-19	CTR	5	72	2.801
2014-05-19	CTR	5	72	2.52545
2014-05-19	CTR	6	72	2.01936
2014-05-19	CTR	6	72	2.28011
2014-05-19	CTR	7	72	1.94983
2014-05-19	CTR	7	72	1.95845
2014-05-19	CTR	8	72	1.39119
2014-05-19	CTR	8	72	2.72606
2014-05-05	CTR	1	0	2.2113
2014-05-05	CTR	2	0	4.25797
2014-05-05	CTR	2	0	4.38643
2014-05-05	CTR	3	0	6.63375
2014-05-05	CTR	3	0	4.00258
2014-05-05	CTR	4	0	2.65347
2014-05-05	CTR	4	0	2.8481
2014-05-05	CTR	5	0	4.4411
2014-05-05	CTR	5	0	3.80676
2014-05-05	CTR	6	0	2.88331
2014-05-05	CTR	6	0	2.91906
2014-05-05	CTR	7	0	2.80223
2014-05-05	CTR	7	0	2.68401
2014-05-05	CTR	8	0	2.7557
2014-05-05	CTR	8	0	2.54169
2014-05-05	CTR	1	24	2.76848
2014-05-05	CTR	1	24	3.57412
2014-05-05	CTR	2	24	4.41609
2014-05-05	CTR	2	24	4.67245
2014-05-05	CTR	3	24	2.28021
2014-05-05	CTR	3	24	3.24098
2014-05-05	CTR	4	24	3.23108
2014-05-05	CTR	4	24	2.70936
2014-05-05	CTR	5	24	5.81829
2014-05-05	CTR	5	24	5.83033
2014-05-05	CTR	6	24	4.28774
2014-05-05	CTR	6	24	3.82681
2014-05-05	CTR	7	24	1.92121
2014-05-05	CTR	7	24	1.86107
2014-05-05	CTR	8	24	2.30588
2014-05-05	CTR	8	24	3.13025
2014-05-05	CTR	1	48	1.45634
2014-05-05	CTR	1	48	1.91875
2014-05-05	CTR	2	48	2.59395
2014-05-05	CTR	2	48	3.10517
2014-05-05	CTR	3	48	1.77866
2014-05-05	CTR	3	48	1.02302
2014-05-05	CTR	4	48	1.38222
2014-05-05	CTR	4	48	1.50855
2014-05-05	CTR	5	48	1.77227
2014-05-05	CTR	5	48	2.36598
2014-05-05	CTR	6	48	1.45795
2014-05-05	CTR	6	48	1.06995
2014-05-05	CTR	7	48	1.59941
2014-05-05	CTR	7	48	1.43425
2014-05-05	CTR	8	48	1.85499
2014-05-05	CTR	8	48	1.73082
2014-05-05	CTR	1	72	2.68183
2014-05-05	CTR	1	72	0.966443
2014-05-05	CTR	2	72	2.99134
2014-05-05	CTR	2	72	2.32759
2014-05-05	CTR	3	72	2.95957
2014-05-05	CTR	3	72	2.74064
2014-05-05	CTR	4	72	1.07808
2014-05-05	CTR	4	72	1.18496
2014-05-05	CTR	5	72	2.801
2014-05-05	CTR	5	72	2.52545
2014-05-05	CTR	6	72	2.01936
2014-05-05	CTR	6	72	2.28011
2014-05-05	CTR	7	72	1.94983
2014-05-05	CTR	7	72	1.95845
2014-05-05	CTR	8	72	1.39119
2014-05-05	CTR	8	72	2.72606
2014-05-19	REAC	1	0	2.45522
2014-05-19	REAC	1	0	2.2113
2014-05-19	REAC	2	0	4.25797
2014-05-19	REAC	2	0	4.38643
2014-05-19	REAC	3	0	6.63375
2014-05-19	REAC	3	0	4.00258
2014-05-19	REAC	4	0	2.65347
2014-05-19	REAC	4	0	2.8481
2014-05-19	REAC	5	0	4.4411
2014-05-19	REAC	5	0	3.80676
2014-05-19	REAC	6	0	2.88331
2014-05-19	REAC	6	0	2.91906
2014-05-19	REAC	7	0	2.80223
2014-05-19	REAC	7	0	2.68401
2014-05-19	REAC	8	0	2.7557
2014-05-19	REAC	8	0	2.54169
2014-05-19	REAC	1	24	50.1255
2014-05-19	REAC	1	24	5.27602
2014-05-19	REAC	2	24	8.78995
2014-05-19	REAC	2	24	8.8742
2014-05-19	REAC	3	24	6.29151
2014-05-19	REAC	3	24	5.04634
2014-05-19	REAC	4	24	9.08163
2014-05-19	REAC	4	24	9.039
2014-05-19	REAC	5	24	10.2326
2014-05-19	REAC	5	24	7.97398
2014-05-19	REAC	6	24	15.4783
2014-05-19	REAC	6	24	14.4035
2014-05-19	REAC	7	24	14.1769
2014-05-19	REAC	7	24	17.2196
2014-05-19	REAC	8	24	15.1501
2014-05-19	REAC	8	24	13.4965
2014-05-19	REAC	1	48	6.49902
2014-05-19	REAC	1	48	4.35945
2014-05-19	REAC	2	48	11.8863
2014-05-19	REAC	2	48	14.0114
2014-05-19	REAC	3	48	7.56506
2014-05-19	REAC	3	48	7.71123
2014-05-19	REAC	4	48	10.978
2014-05-19	REAC	4	48	7.44361
2014-05-19	REAC	5	48	15.9865
2014-05-19	REAC	5	48	17.0617
2014-05-19	REAC	6	48	15.3119
2014-05-19	REAC	6	48	13.7882
2014-05-19	REAC	7	48	13.8144
2014-05-19	REAC	7	48	15.0048
2014-05-19	REAC	8	48	15.6626
2014-05-19	REAC	8	48	14.1414
2014-05-19	REAC	1	72	12.9531
2014-05-19	REAC	1	72	4.12768
2014-05-19	REAC	2	72	10.6186
2014-05-19	REAC	2	72	11.6814
2014-05-19	REAC	3	72	17.7669
2014-05-19	REAC	3	72	12.6845
2014-05-19	REAC	4	72	12.9535
2014-05-19	REAC	4	72	12.1863
2014-05-19	REAC	5	72	13.3411
2014-05-19	REAC	5	72	12.68
2014-05-19	REAC	6	72	14.0415
2014-05-19	REAC	6	72	11.9401
2014-05-19	REAC	7	72	11.409
2014-05-19	REAC	7	72	12.5653
2014-05-19	REAC	8	72	12.0879
2014-05-19	REAC	8	72	12.4674
2014-05-05	REAC	1	0	2.2113
2014-05-05	REAC	2	0	4.25797
2014-05-05	REAC	2	0	4.38643
2014-05-05	REAC	3	0	6.63375
2014-05-05	REAC	3	0	4.00258
2014-05-05	REAC	4	0	2.65347
2014-05-05	REAC	4	0	2.8481
2014-05-05	REAC	5	0	4.4411
2014-05-05	REAC	5	0	3.80676
2014-05-05	REAC	6	0	2.88331
2014-05-05	REAC	6	0	2.91906
2014-05-05	REAC	7	0	2.80223
2014-05-05	REAC	7	0	2.68401
2014-05-05	REAC	8	0	2.7557
2014-05-05	REAC	8	0	2.54169
2014-05-05	REAC	1	24	3.8535
2014-05-05	REAC	1	24	1.13369
2014-05-05	REAC	2	24	4.02417
2014-05-05	REAC	2	24	4.04422
2014-05-05	REAC	3	24	2.07063
2014-05-05	REAC	3	24	2.65665
2014-05-05	REAC	4	24	1.64649
2014-05-05	REAC	4	24	3.20194
2014-05-05	REAC	5	24	4.02202
2014-05-05	REAC	5	24	4.01196
2014-05-05	REAC	6	24	2.48265
2014-05-05	REAC	6	24	2.34957
2014-05-05	REAC	7	24	2.39581
2014-05-05	REAC	7	24	3.19809
2014-05-05	REAC	8	24	3.53477
2014-05-05	REAC	8	24	5.1031
2014-05-05	REAC	1	48	2.4757
2014-05-05	REAC	1	48	2.13186
2014-05-05	REAC	2	48	2.8635
2014-05-05	REAC	2	48	3.19602
2014-05-05	REAC	3	48	2.61321
2014-05-05	REAC	3	48	2.75868
2014-05-05	REAC	4	48	2.42179
2014-05-05	REAC	4	48	2.03743
2014-05-05	REAC	5	48	3.85061
2014-05-05	REAC	5	48	3.65201
2014-05-05	REAC	6	48	2.90122
2014-05-05	REAC	6	48	4.20542
2014-05-05	REAC	7	48	2.63558
2014-05-05	REAC	7	48	2.30204
2014-05-05	REAC	8	48	3.48108
2014-05-05	REAC	8	48	3.67891
2014-05-05	REAC	1	72	1.59232
2014-05-05	REAC	1	72	1.87179
2014-05-05	REAC	2	72	1.95603
2014-05-05	REAC	2	72	3.31784
2014-05-05	REAC	3	72	1.10693
2014-05-05	REAC	3	72	2.45445
2014-05-05	REAC	4	72	3.54026
2014-05-05	REAC	4	72	3.10039
2014-05-05	REAC	5	72	1.39273
2014-05-05	REAC	5	72	1.36035
2014-05-05	REAC	6	72	1.54254
2014-05-05	REAC	6	72	2.64301
2014-05-05	REAC	7	72	2.34792
2014-05-05	REAC	7	72	2.95099
2014-05-05	REAC	8	72	2.73062
2014-05-05	REAC	8	72	2.60747

## Sheet: teac extract
data	group	horses	hours	conc eq Trolox (nmoli)/109 spermatozoi				Analysis of Variance for LOG10(trolox)																						0	24	48	72
2014-05-19	CTR	1	0	305.945				Source	Sum of Squares	Df	Mean Square	F-Ratio	P-Value																CTR	131.246	99.5082	110.057	117.377
2014-05-19	CTR	1	0	228.248				Model	4.4952	14	0.321085	7.38	0																REAC	131.246	160.606	101.578	140.357
2014-05-19	CTR	2	0	136.298				Residual	10.4865	241	0.0435123
2014-05-19	CTR	2	0	231.788				Total (Corr.)	14.9817	255																				0	24	48	72
2014-05-19	CTR	3	0	60.0632																									CTR	10.6519	10.6519	10.6519	10.6519
2014-05-19	CTR	3	0	77.0799				Type III Sums of Squares																					REAC	10.6519	10.6519	10.6519	10.6519
2014-05-19	CTR	4	0	60.9357				Source	Sum of Squares	Df	Mean Square	F-Ratio	P-Value
2014-05-19	CTR	4	0	31.2741				group	0.197473	1	0.197473	4.54	0.0342
2014-05-19	CTR	5	0	159.029				hours	0.379248	3	0.126416	2.91	0.0354
2014-05-19	CTR	5	0	171.614				horses	3.29284	7	0.470405	10.81	0
2014-05-19	CTR	6	0	88.5848				group*hours	0.625637	3	0.208546	4.79	0.0029
2014-05-19	CTR	6	0	107.398				Residual	10.4865	241	0.0435123
2014-05-19	CTR	7	0	109.689				Total (corrected)	14.9817	255
2014-05-19	CTR	7	0	103.443
2014-05-19	CTR	8	0	76.6364
2014-05-19	CTR	8	0	62.3923							Stnd.	Lower	Upper
2014-05-05	CTR	1	0	74.7365				Level	Count	Mean	Error	Limit	Limit
2014-05-05	CTR	1	0	58.1779				GRAND MEAN	256	123.997	3.76601	116.578	131.415
2014-05-05	CTR	2	0	210.336				group
2014-05-05	CTR	2	0	207.508				CTR	128	114.547	5.32594	104.056	125.038
2014-05-05	CTR	3	0	73.462				REAC	128	133.447	5.32594	122.955	143.938
2014-05-05	CTR	3	0	55.3598				hours
2014-05-05	CTR	4	0	120.812				0	64	131.246	7.53202	116.409	146.083
2014-05-05	CTR	4	0	70.7905				24	64	130.057	7.53202	115.22	144.894
2014-05-05	CTR	5	0	71.5225				48	64	105.817	7.53202	90.9804	120.654
2014-05-05	CTR	5	0	91.9683				72	64	128.867	7.53202	114.03	143.704
2014-05-05	CTR	6	0	140.943				horses
2014-05-05	CTR	6	0	122.964				1	32	128.253	10.6519	107.27	149.236	a
2014-05-05	CTR	7	0	350.368				2	32	180.997	10.6519	160.014	201.979	c
2014-05-05	CTR	7	0	294.446				3	32	108.833	10.6519	87.8499	129.815	a,b
2014-05-05	CTR	8	0	124.975				4	32	106.648	10.6519	85.6651	127.631	a,b
2014-05-05	CTR	8	0	121.097				5	32	113.205	10.6519	92.2225	134.188	a,b
2014-05-19	REAC	1	0	305.945				6	32	93.0172	10.6519	72.0345	114	a,b
2014-05-19	REAC	1	0	228.248				7	32	174.448	10.6519	153.466	195.431	c
2014-05-19	REAC	2	0	136.298				8	32	86.5751	10.6519	65.5923	107.558	b
2014-05-19	REAC	2	0	231.788				group by hours
2014-05-19	REAC	3	0	60.0632				CTR 0	32	131.246	10.6519	110.264	152.229	a
2014-05-19	REAC	3	0	77.0799				CTR 24	32	99.5082	10.6519	78.5255	120.491	b	*
2014-05-19	REAC	4	0	60.9357				CTR 48	32	110.057	10.6519	89.074	131.039	a,b
2014-05-19	REAC	4	0	31.2741				CTR 72	32	117.377	10.6519	96.3944	138.36	a
2014-05-19	REAC	5	0	159.029				REAC 0	32	131.246	10.6519	110.264	152.229	a,b
2014-05-19	REAC	5	0	171.614				REAC 24	32	160.606	10.6519	139.623	181.589	b	*
2014-05-19	REAC	6	0	88.5848				REAC 48	32	101.578	10.6519	80.5954	122.561	a
2014-05-19	REAC	6	0	107.398				REAC 72	32	140.357	10.6519	119.374	161.34	b
2014-05-19	REAC	7	0	109.689
2014-05-19	REAC	7	0	103.443
2014-05-19	REAC	8	0	76.6364
2014-05-19	REAC	8	0	62.3923					horses	Count	Mean	Homogeneous Groups
2014-05-05	REAC	1	0	74.7365					1	32	2.03651	X	a
2014-05-05	REAC	1	0	58.1779					2	32	2.23683	X	c
2014-05-05	REAC	2	0	210.336					3	32	1.98593	XX	a,b
2014-05-05	REAC	2	0	207.508					4	32	1.94635	XX	a,b
2014-05-05	REAC	3	0	73.462					5	32	2.0033	XX	a,b
2014-05-05	REAC	3	0	55.3598					6	32	1.9328	XX	a,b
2014-05-05	REAC	4	0	120.812					7	32	2.18228	X	c
2014-05-05	REAC	4	0	70.7905					8	32	1.89644	X	b
2014-05-05	REAC	5	0	71.5225
2014-05-05	REAC	5	0	91.9683
2014-05-05	REAC	6	0	140.943
2014-05-05	REAC	6	0	122.964
2014-05-05	REAC	7	0	350.368
2014-05-05	REAC	7	0	294.446
2014-05-05	REAC	8	0	124.975
2014-05-05	REAC	8	0	121.097
2014-05-19	CTR	1	24	211.69
2014-05-19	CTR	1	24	277.536
2014-05-19	CTR	2	24	178.254
2014-05-19	CTR	2	24	238.254
2014-05-19	CTR	3	24	59.17
2014-05-19	CTR	3	24	80.0136
2014-05-19	CTR	4	24	49.7514
2014-05-19	CTR	4	24	40.5455
2014-05-19	CTR	5	24	79.7571
2014-05-19	CTR	5	24	101.766
2014-05-19	CTR	6	24	51.3072
2014-05-19	CTR	6	24	38.8579
2014-05-19	CTR	7	24	40.2715
2014-05-19	CTR	7	24	27.9432
2014-05-19	CTR	8	24	20.7437
2014-05-19	CTR	8	24	31.6856
2014-05-05	CTR	1	24	65.5855
2014-05-05	CTR	1	24	51.6584
2014-05-05	CTR	2	24	127.439
2014-05-05	CTR	2	24	187.439
2014-05-05	CTR	3	24	136.553
2014-05-05	CTR	3	24	122.72
2014-05-05	CTR	4	24	103.382
2014-05-05	CTR	4	24	93.5296
2014-05-05	CTR	5	24	63.6156
2014-05-05	CTR	5	24	55.8273
2014-05-05	CTR	6	24	93.7532
2014-05-05	CTR	6	24	59.1997
2014-05-05	CTR	7	24	196.689
2014-05-05	CTR	7	24	141.88
2014-05-05	CTR	8	24	69.2201
2014-05-05	CTR	8	24	88.2259
2014-05-19	REAC	1	24	132.199
2014-05-19	REAC	1	24	162.784
2014-05-19	REAC	2	24	182.376
2014-05-19	REAC	2	24	184.027
2014-05-19	REAC	3	24	252.14
2014-05-19	REAC	3	24	241.487
2014-05-19	REAC	4	24	365.257
2014-05-19	REAC	4	24	398.426
2014-05-19	REAC	5	24	203.321
2014-05-19	REAC	5	24	286.534
2014-05-19	REAC	6	24	191.969
2014-05-19	REAC	6	24	134.447
2014-05-19	REAC	7	24	228.594
2014-05-19	REAC	7	24	337.792
2014-05-19	REAC	8	24	148.487
2014-05-19	REAC	8	24	170.608
2014-05-05	REAC	1	24	58.6124
2014-05-05	REAC	1	24	55.4426
2014-05-05	REAC	2	24	198.53
2014-05-05	REAC	2	24	259.023
2014-05-05	REAC	3	24	155.042
2014-05-05	REAC	3	24	80.1789
2014-05-05	REAC	4	24	51.8341
2014-05-05	REAC	4	24	57.0429
2014-05-05	REAC	5	24	62.7959
2014-05-05	REAC	5	24	32.1896
2014-05-05	REAC	6	24	52.0082
2014-05-05	REAC	6	24	46.1719
2014-05-05	REAC	7	24	144.618
2014-05-05	REAC	7	24	126.604
2014-05-05	REAC	8	24	58.4112
2014-05-05	REAC	8	24	80.4346
2014-05-19	CTR	1	48	147.831
2014-05-19	CTR	1	48	153.545
2014-05-19	CTR	2	48	136.553
2014-05-19	CTR	2	48	182.583
2014-05-19	CTR	3	48	86.3645
2014-05-19	CTR	3	48	46.7416
2014-05-19	CTR	4	48	75.8661
2014-05-19	CTR	4	48	73.7839
2014-05-19	CTR	5	48	131.895
2014-05-19	CTR	5	48	244.739
2014-05-19	CTR	6	48	82.9664
2014-05-19	CTR	6	48	126.814
2014-05-19	CTR	7	48	119.344
2014-05-19	CTR	7	48	90.9633
2014-05-19	CTR	8	48	50.0993
2014-05-19	CTR	8	48	102.305
2014-05-05	CTR	1	48	65.8456
2014-05-05	CTR	1	48	90.3279
2014-05-05	CTR	2	48	191.588
2014-05-05	CTR	2	48	195.844
2014-05-05	CTR	3	48	105.021
2014-05-05	CTR	3	48	106.121
2014-05-05	CTR	4	48	138.232
2014-05-05	CTR	4	48	112.602
2014-05-05	CTR	5	48	68.1084
2014-05-05	CTR	5	48	65.1025
2014-05-05	CTR	6	48	60.3517
2014-05-05	CTR	6	48	71.6589
2014-05-05	CTR	7	48	129.936
2014-05-05	CTR	7	48	146.166
2014-05-05	CTR	8	48	61.9542
2014-05-05	CTR	8	48	60.5598
2014-05-19	REAC	1	48	109.731
2014-05-19	REAC	1	48	106.124
2014-05-19	REAC	2	48	215.365
2014-05-19	REAC	2	48	230.39
2014-05-19	REAC	3	48	115.463
2014-05-19	REAC	3	48	109.085
2014-05-19	REAC	4	48	119.368
2014-05-19	REAC	4	48	129.24
2014-05-19	REAC	5	48	106.356
2014-05-19	REAC	5	48	109.915
2014-05-19	REAC	6	48	84.511
2014-05-19	REAC	6	48	89.6266
2014-05-19	REAC	7	48	170.249
2014-05-19	REAC	7	48	199.897
2014-05-19	REAC	8	48	77.0918
2014-05-19	REAC	8	48	68.0594
2014-05-05	REAC	1	48	52.5411
2014-05-05	REAC	1	48	40.7732
2014-05-05	REAC	2	48	48.1856
2014-05-05	REAC	2	48	87.364
2014-05-05	REAC	3	48	110.599
2014-05-05	REAC	3	48	46.0477
2014-05-05	REAC	4	48	46.8123
2014-05-05	REAC	4	48	58.7022
2014-05-05	REAC	5	48	55.263
2014-05-05	REAC	5	48	49.3616
2014-05-05	REAC	6	48	44.5554
2014-05-05	REAC	6	48	48.2192
2014-05-05	REAC	7	48	221.334
2014-05-05	REAC	7	48	187.473
2014-05-05	REAC	8	48	46.9748
2014-05-05	REAC	8	48	65.8248
2014-05-19	CTR	1	72	202.183
2014-05-19	CTR	1	72	189.674
2014-05-19	CTR	2	72	132.106
2014-05-19	CTR	2	72	148.546
2014-05-19	CTR	3	72	49.1337
2014-05-19	CTR	3	72	74.8156
2014-05-19	CTR	4	72	66.6967
2014-05-19	CTR	4	72	68.7665
2014-05-19	CTR	5	72	135.1
2014-05-19	CTR	5	72	161.221
2014-05-19	CTR	6	72	73.8172
2014-05-19	CTR	6	72	76.4014
2014-05-19	CTR	7	72	67.2315
2014-05-19	CTR	7	72	133.705
2014-05-19	CTR	8	72	46.9207
2014-05-19	CTR	8	72	97.2169
2014-05-05	CTR	1	72	117.377
2014-05-05	CTR	1	72	73.6602
2014-05-05	CTR	2	72	128.74
2014-05-05	CTR	2	72	109.959
2014-05-05	CTR	3	72	194.332
2014-05-05	CTR	3	72	170.727
2014-05-05	CTR	4	72	149.213
2014-05-05	CTR	4	72	125.039
2014-05-05	CTR	5	72	111.234
2014-05-05	CTR	5	72	117.259
2014-05-05	CTR	6	72	131.579
2014-05-05	CTR	6	72	129.73
2014-05-05	CTR	7	72	114.472
2014-05-05	CTR	7	72	175.584
2014-05-05	CTR	8	72	83.4997
2014-05-05	CTR	8	72	100.126
2014-05-19	REAC	1	72	118.515
2014-05-19	REAC	1	72	97.3115
2014-05-19	REAC	2	72	203.093
2014-05-19	REAC	2	72	200.959
2014-05-19	REAC	3	72	98.2897
2014-05-19	REAC	3	72	168.132
2014-05-19	REAC	4	72	124.954
2014-05-19	REAC	4	72	98.812
2014-05-19	REAC	5	72	98.3872
2014-05-19	REAC	5	72	89.7389
2014-05-19	REAC	6	72	50.7635
2014-05-19	REAC	6	72	68.3681
2014-05-19	REAC	7	72	172.481
2014-05-19	REAC	7	72	236.724
2014-05-19	REAC	8	72	130.941
2014-05-19	REAC	8	72	159.827
2014-05-05	REAC	1	72	97.1481
2014-05-05	REAC	1	72	91.7799
2014-05-05	REAC	2	72	221.311
2014-05-05	REAC	2	72	232.104
2014-05-05	REAC	3	72	197.533
2014-05-05	REAC	3	72	145.004
2014-05-05	REAC	4	72	143.515
2014-05-05	REAC	4	72	153.734
2014-05-05	REAC	5	72	84.8617
2014-05-05	REAC	5	72	119.95
2014-05-05	REAC	6	72	108.909
2014-05-05	REAC	6	72	140.784
2014-05-05	REAC	7	72	230.017
2014-05-05	REAC	7	72	226.489
2014-05-05	REAC	8	72	70.4933
2014-05-05	REAC	8	72	110.492

## Sheet: acrosome integrity
data	group	horses	hours	% viable sptz with intact acrosome	% viable sptz with damaged acrosome				Analysis of Variance for intact sptx																											Analysis of Variance for damaged acrosome
2014-05-19	CTR	1	0	40.6926	9.09091				Source	Sum of Squares	Df	Mean Square	F-Ratio	P-Value															0	24	48	72				Source	Sum of Squares	Df	Mean Square	F-Ratio	P-Value
2014-05-19	CTR	2	0	76.3359	9.27152				Model	14810	14	1057.86	3.95	0.0002														CTR	52.0753	23.5994	17.3354	7.54501				Model	4332.97	14	309.498	1.36	0.2112
2014-05-19	CTR	3	0	53.5211	6.21118				Residual	12574.4	47	267.539																REAC	52.0753	46.0968	32.7358	33.8509				Residual	10704.3	47	227.752
2014-05-19	CTR	4	0	44.1176	13.4921				Total (Corr.)	27384.3	61																									Total (Corr.)	15037.3	61
2014-05-19	CTR	5	0	42.7419	14.4654																								0	24	48	72
2014-05-19	CTR	6	0	23.6364	12.3711				Type III Sums of Squares																			CTR	5.78294	5.78294	5.78294	6.79576				Type III Sums of Squares
2014-05-19	CTR	7	0	53.9568	12.1827				Source	Sum of Squares	Df	Mean Square	F-Ratio	P-Value														REAC	5.78294	5.78294	5.78294	5.78294				Source	Sum of Squares	Df	Mean Square	F-Ratio	P-Value
2014-05-19	CTR	8	0	81.6	25.1497				group	3934.75	1	3934.75	14.71	0.0004																						group	1260.71	1	1260.71	5.54	0.0229
2014-05-19	CTR	1	24	20.4545	14.3939				hours	8896.73	3	2965.58	11.08	0																						hours	624.085	3	208.028	0.91	0.4417
2014-05-19	CTR	2	24	31.0345	29.3103				horses	1468.11	7	209.73	0.78	0.6041																						horses	1805.23	7	257.89	1.13	0.3595
2014-05-19	CTR	3	24	12.9353	17.9104				group*hours	1549	3	516.332	1.93	0.1376																						group*hours	523.842	3	174.614	0.77	0.5185
2014-05-19	CTR	4	24	23.3871	21.7742				Residual	12574.4	47	267.539																								Residual	10704.3	47	227.752
2014-05-19	CTR	5	24	69.3069	4.9505				Total (corrected)	27384.3	61																									Total (corrected)	15037.3	61
2014-05-19	CTR	6	24	6.8323	5.84795
2014-05-19	CTR	7	24	15.7534	2.05479																																		Stnd.	Lower	Upper
2014-05-19	CTR	8	24	9.09091	18.1818							Stnd.	Lower	Upper																						Level	Count	Mean	Error	Limit	Limit
2014-05-19	CTR	1	48	8.66667	0.666667				Level	Count	Mean	Error	Limit	Limit																						GRAND MEAN	62	9.71088	1.93082	5.82656	13.5952
2014-05-19	CTR	2	48	16	0.8				GRAND MEAN	62	33.1642	2.09269	28.9543	37.3742																						group
2014-05-19	CTR	3	48	19.3798	0				group																											CTR	30	14.2536	2.79197	8.63692	19.8704
2014-05-19	CTR	4	48	12.1739	0				CTR	30	25.1388	3.02603	19.0512	31.2264																						REAC	32	5.16812	2.66782	-0.198845	10.5351
2014-05-19	CTR	5	48	4.44444	0				REAC	32	41.1897	2.89147	35.3728	47.0066																						hours
2014-05-19	CTR	6	48	32.7103	8.41121				hours																											0	16	4.85876	3.77286	-2.73128	12.4488
2014-05-19	CTR	7	48	36.612	5.46448				0	16	52.0753	4.08916	43.849	60.3016	a																					24	16	9.25262	3.77286	1.66258	16.8427
2014-05-19	CTR	8	48	8.69565	8.15217				24	16	34.8481	4.08916	26.6217	43.0744	b																					48	16	10.9725	3.77286	3.38245	18.5625
2014-05-19	CTR	1	72	11.3208	0				48	16	25.0356	4.08916	16.8092	33.2619	b																					72	14	13.7597	4.11653	5.47825	22.0411
2014-05-19	CTR	2	72	0.877193	3.50877				72	14	20.698	4.46164	11.7223	29.6736	b																					horses
2014-05-19	CTR	3	72	11.3333	1.33333				horses																											1	8	19.766	5.33563	9.0321	30.5
2014-05-19	CTR	4	72	11.6129	2.58065				1	8	29.6869	5.78294	18.0531	41.3207																						2	8	14.3801	5.33563	3.64613	25.114
2014-05-19	CTR	7	72	7.25806	1.6129				2	8	34.6734	5.78294	23.0396	46.3072																						3	8	11.757	5.33563	1.02302	22.4909
2014-05-19	CTR	8	72	9.72222	0.694444				3	8	33.9216	5.78294	22.2878	45.5554																						4	8	5.86765	5.33563	-4.86628	16.6016
2014-05-19	REAC	1	0	40.6926	9.09091				4	8	30.4027	5.78294	18.7689	42.0365																						5	7	0.213537	5.76314	-11.3804	11.8075
2014-05-19	REAC	2	0	76.3359	9.27152				5	7	35.5006	6.24629	22.9347	48.0666																						6	7	9.92034	5.76314	-1.67363	21.5143
2014-05-19	REAC	3	0	53.5211	6.21118				6	7	23.9734	6.24629	11.4075	36.5394																						7	8	7.86869	5.33563	-2.86525	18.6026
2014-05-19	REAC	4	0	44.1176	13.4921				7	8	42.0866	5.78294	30.4528	53.7204																						8	8	7.91377	5.33563	-2.82016	18.6477
2014-05-19	REAC	5	0	42.7419	14.4654				8	8	35.0686	5.78294	23.4348	46.7024																						group by hours
2014-05-19	REAC	6	0	23.6364	12.3711				group by hours																											CTR 0	8	4.85876	5.33563	-5.87518	15.5927
2014-05-19	REAC	7	0	53.9568	12.1827				CTR 0	8	52.0753	5.78294	40.4415	63.7091	a																					CTR 24	8	14.3202	5.33563	3.58622	25.0541		*
2014-05-19	REAC	8	0	81.6	25.1497				CTR 24	8	23.5994	5.78294	11.9656	35.2332	b																					CTR 48	8	18.9065	5.33563	8.1726	29.6405
2014-05-19	REAC	1	24	50.7463	0.746269				CTR 48	8	17.3354	5.78294	5.70155	28.9692	b	*																				CTR 72	6	18.9291	6.27011	6.31525	31.543
2014-05-19	REAC	2	24	6.34921	14.2857				CTR 72	6	7.54501	6.79576	-6.12633	21.2164	b	*																				REAC 0	8	4.85876	5.33563	-5.87518	15.5927					0	24	48	72
2014-05-19	REAC	3	24	49.1582	0.3367				REAC 0	8	52.0753	5.78294	40.4415	63.7091	a																					REAC 24	8	4.18508	5.33563	-6.54885	14.919		*		CTR	4.85876	14.3202	18.9065	18.9291
2014-05-19	REAC	4	24	38.6617	5.57621				REAC 24	8	46.0968	5.78294	34.463	57.7306	a,b																					REAC 48	8	3.03845	5.33563	-7.69548	13.7724				REAC	4.85876	4.18508	3.03845	8.5902
2014-05-19	REAC	5	24	52.7344	2.73438				REAC 48	8	32.7358	5.78294	21.102	44.3696	b	*																				REAC 72	8	8.5902	5.33563	-2.14373	19.3241
2014-05-19	REAC	6	24	41.8079	3.38983				REAC 72	8	33.8509	5.78294	22.2171	45.4847	b	*																														0	24	48	72
2014-05-19	REAC	7	24	97.7376	2.26244																																								CTR	1.65849	1.65849	1.65849	1.94896
2014-05-19	REAC	8	24	31.5789	11.6959																																								REAC	1.65849	1.65849	1.65849	1.65849
2014-05-19	REAC	1	48	26.087	0.869565
2014-05-19	REAC	2	48	29.5455	0
2014-05-19	REAC	3	48	35.1598	0.913242
2014-05-19	REAC	4	48	31.5315	0
2014-05-19	REAC	5	48	36	1.5
2014-05-19	REAC	6	48	34.8101	0
2014-05-19	REAC	7	48	31.6456	0
2014-05-19	REAC	8	48	37.1069	0
2014-05-19	REAC	1	72	38.835	3.8835
2014-05-19	REAC	2	72	40.9091	0
2014-05-19	REAC	3	72	36.3636	0.454545
2014-05-19	REAC	4	72	37.619	2.38095
2014-05-19	REAC	5	72	26.1538	2.30769
2014-05-19	REAC	6	72	30	1.875
2014-05-19	REAC	7	72	39.7727	0
2014-05-19	REAC	8	72	21.1538	2.40385

## Sheet: CASA
data	group	horses	hours	progressive motile	rapid	VCL (µm/sec)	VSL(µm/sec)	VAP(µm/sec)	LIN (%)	STR (%)	WOB (%)	ALH (µm)	BCF (Hz)				Analysis of Variance										0	24	48	72			0	24	48	72		Table of Least Squares Means for rapid								0	24	48	72
2014-05-19	CTR	1	0	0.263364	0.378096	77.0462	31.535	50.2167	40.93	62.7978	65.1774	3.45265	6.34601				Source	Sum of Squares	Df	Mean Square	F-Ratio	P-Value				CTR	28.7676	14.2523	7.63848	8.99735		CTR	2.46193	2.46193	2.46193	2.46193		with 95,0 Percent Confidence Intervals							CTR	36.9887	16.1767	14.3311	14.4453
2014-05-19	CTR	2	0	0.292419	0.341155	74.4628	39.2104	58.1137	52.6577	67.4719	78.0439	2.75257	6.89304				Model	78.571	14	5.61221	2.5	0.0039				REAC	28.7676	14.5357	8.98126	4.52494		REAC	2.46193	2.46193	2.46193	2.46193					Stnd.	Lower	Upper		REAC	36.9887	17.121	10.3284	4.26883
2014-05-19	CTR	3	0	0.173913	0.28	72.9461	40.6046	54.4783	55.6639	74.5336	74.6829	3.18365	6.98265				Residual	251.028	112	2.24132																		Level	Count	Mean	Error	Limit	Limit
2014-05-19	CTR	4	0	0.290837	0.25498	74.2707	36.8457	56.151	49.61	65.6189	75.6032	2.52348	7.22015				Total (Corr.)	329.599	126																			GRAND MEAN	127	18.8311	1.33648	16.183	21.4792
2014-05-19	CTR	5	0	0.230263	0.444079	84.3276	37.1813	60.7256	44.0915	61.2283	72.0116	3.1502	7.01899																									group
2014-05-19	CTR	6	0	0.284053	0.272425	67.5948	41.3565	55.0617	61.183	75.1094	81.4585	2.38737	7.60899				Type III Sums of Squares																					CTR	64	20.4855	1.88176	16.757	24.2139
2014-05-19	CTR	7	0	0.247561	0.385366	78.4853	32.0334	50.031	40.8145	64.027	63.7457	3.67487	8.35297				Source	Sum of Squares	Df	Mean Square	F-Ratio	P-Value																REAC	63	17.1767	1.89833	13.4154	20.9381
2014-05-19	CTR	8	0	0.344239	0.379801	83.204	45.8205	61.6247	55.0701	74.3542	74.0646	3.57817	6.84424				group	3.74989	1	3.74989	1.67	0.1985																hours
2014-05-05	CTR	1	0	0.174374	0.0578035	47.7033	17.6523	24.041	37.0044	73.4257	50.397	2.82483	10.3388				hours	3.00606	3	1.00202	0.45	0.7199																0	32	36.9887	2.6612	31.7159	42.2616	a
2014-05-05	CTR	2	0	0.414402	0.453804	85.6242	52.1814	68.3933	60.9423	76.2961	79.8761	3.04076	8.31684				horses	66.7343	7	9.53347	4.25	0.0003																24	32	16.6488	2.6612	11.376	21.9217	b
2014-05-05	CTR	3	0	0.374861	0.437152	87.887	55.3466	71.2564	62.9747	77.6724	81.0773	2.86062	6.65727				group*hours	4.36446	3	1.45482	0.65	0.5851																48	31	12.3298	2.7079	6.96442	17.6951	b
2014-05-05	CTR	4	0	0.29205	0.408329	80.4422	40.2726	60.0996	50.064	67.0097	74.7116	2.87428	7.40978				Residual	251.028	112	2.24132																		72	32	9.35708	2.6612	4.08424	14.6299	b
2014-05-05	CTR	5	0	0.299674	0.241857	66.4844	34.2067	48.8246	51.4508	70.0605	73.4377	2.61162	7.59846				Total (corrected)	329.599	126																			horses
2014-05-05	CTR	6	0	0.303093	0.375258	81.1511	49.1317	67.2907	60.5436	73.0142	82.9203	2.79573	7.19166																									1	16	15.0208	3.76351	7.56383	22.4777
2014-05-05	CTR	7	0	0.317156	0.760722	110.236	51.7667	83.8568	46.9597	61.7323	76.07	3.5976	7.10027				Table of Least Squares Means for PM																					2	16	14.8908	3.76351	7.43386	22.3477
2014-05-05	CTR	8	0	0.300554	0.447368	87.361	44.7662	65.7003	51.2427	68.1369	75.2056	3.5	7.3				with 95,0 Percent Confidence Intervals																					3	15	14.6699	3.89445	6.95354	22.3863
2014-05-19	CTR	1	24	0.117904	0.146288	53.6426	18.2207	28.3855	33.9667	64.1901	52.9159	3.78324	9.78347							Stnd.	Lower	Upper																4	16	13.2152	3.76351	5.75825	20.6721
2014-05-19	CTR	2	24	0.0780781	0.024024	37.2112	18.2427	24.3109	49.0247	75.039	65.3323	2.46301	9.32911				Level	Count	Mean	Error	Limit	Limit																5	16	20.9765	3.76351	13.5196	28.4334
2014-05-19	CTR	3	24	0.0922693	0.0710723	51.7631	20.738	28.3743	40.0632	73.0872	54.8157	4.05609	8.26046				GRAND MEAN	127	14.5581	0.874267	12.8259	16.2904																6	16	22.0742	3.76351	14.6173	29.5311
2014-05-19	CTR	4	24	0.0682243	0.0476636	39.1534	16.5737	25.785	42.3302	64.2766	65.8563	2.79144	6.94933				group																					7	16	30.4424	3.76351	22.9854	37.8993
2014-05-19	CTR	5	24	0.137072	0.271028	70.0081	25.9022	45.7791	36.9988	56.5808	65.3912	2.86133	6.85342				CTR	64	14.9139	1.23097	12.4749	17.3529																8	16	19.3591	3.76351	11.9022	26.816
2014-05-19	CTR	6	24	0.116667	0.155556	72.7282	42.6997	60.0291	58.7114	71.1317	82.539	4.14224	7.6385				REAC	63	14.2024	1.24181	11.7419	16.6629																group by hours
2014-05-19	CTR	7	24	0.0682731	0.180723	63.4754	21.716	40.6325	34.2116	53.4449	64.013	2.94543	7.09857				hours																					CTR 0	16	36.9887	3.76351	29.5318	44.4457
2014-05-19	CTR	8	24	0.295943	0.300716	77.5384	42.0684	56.3498	54.2549	74.6557	72.6734	3.88137	7.76882				0	32	28.7676	1.74085	25.3183	32.2169	a															CTR 24	16	16.1767	3.76351	8.71975	23.6336
2014-05-05	CTR	1	24	0.0027027	0.00810811	27.7837	6.77167	12.8824	24.3728	52.5652	46.3668	1.00189	5.5				24	32	14.394	1.74085	10.9447	17.8433	b															CTR 48	16	14.3311	3.76351	6.87418	21.788
2014-05-05	CTR	2	24	0.309278	0.302406	85.9662	50.7225	71.0998	59.0029	71.3399	82.7067	2.55477	7.98838				48	31	8.30987	1.77139	4.80008	11.8197	c															CTR 72	16	14.4453	3.76351	6.98841	21.9023
2014-05-05	CTR	3	24	0.204819	0.226908	75.9479	42.4135	58.2806	55.8456	72.7747	76.7377	3.37909	7.39904				72	32	6.76115	1.74085	3.31187	10.2104	c															REAC 0	16	36.9887	3.76351	29.5318	44.4457
2014-05-05	CTR	4	24	0.113433	0.116418	54.2992	25.1509	38.7052	46.319	64.9806	71.2813	2.56869	8.11872				horses																					REAC 24	16	17.121	3.76351	9.66404	24.5779
2014-05-05	CTR	5	24	0.173267	0.153465	55.8385	27.4656	39.8959	49.1875	68.8431	71.4487	2.85588	7.07568				1	16	12.6706	2.46193	7.79263	17.5487																REAC 48	15	10.3284	3.89445	2.61207	18.0448
2014-05-05	CTR	6	24	0.102902	0.0738786	51.3088	26.3885	34.5386	51.4307	76.4028	67.3152	3.39646	8.4474				2	16	14.7264	2.46193	9.84839	19.6044																REAC 72	16	4.26883	3.76351	-3.1881	11.7258
2014-05-05	CTR	7	24	0.190083	0.338843	82.4762	31.5759	55.7114	38.2848	56.6776	67.5484	3.40799	6.38212				3	15	12.1844	2.54759	7.13668	17.2321
2014-05-05	CTR	8	24	0.209459	0.171171	63.0165	33.1062	44.1979	52.5357	74.9044	70.137	3.9	8.2				4	16	12.0972	2.46193	7.21923	16.9753
2014-05-19	CTR	1	48	0.137809	0.167845	60.1027	20.2634	30.381	33.7146	66.6977	50.5484	3.69502	11.3433				5	16	14.9601	2.46193	10.0821	19.8381																Analysis of Variance for rapid
2014-05-19	CTR	2	48	0.0504202	0.0420168	40.8975	15.9065	22.0806	38.8935	72.0382	53.9901	3.42398	11.4969				6	16	18.1793	2.46193	13.3013	23.0573																Source	Sum of Squares	Df	Mean Square	F-Ratio	P-Value
2014-05-19	CTR	3	48	0.0374707	0.0749414	51.8238	16.5427	25.1923	31.921	65.6655	48.6115	4.9634	10.3335				7	16	15.4604	2.46193	10.5824	20.3384																Model	1.94863	14	0.139188	6.14	0
2014-05-19	CTR	4	48	0.0183486	0.0196592	35.7402	11.0657	19.0656	30.9614	58.0401	53.3449	3.03849	7.1386				8	16	16.1867	2.46193	11.3087	21.0647																Residual	2.53806	112	0.0226613
2014-05-19	CTR	5	48	0.110048	0.169856	60.6957	19.5438	34.5358	32.1996	56.5899	56.8999	3.39895	7.76057				group by hours																					Total (Corr.)	4.48669	126
2014-05-19	CTR	6	48	0.0345865	0.0481203	43.302	16.4529	29.298	37.9957	56.1571	67.6596	2.59217	6.35159				CTR 0	16	28.7676	2.46193	23.8896	33.6456
2014-05-19	CTR	7	48	0.0560748	0.17757	69.2708	19.3597	37.6568	27.9479	51.4109	54.3618	4.24591	5.22318				CTR 24	16	14.2523	2.46193	9.37433	19.1304																Type III Sums of Squares
2014-05-19	CTR	8	48	0.140299	0.223881	78.4723	28.9794	50.6172	36.9294	57.252	64.5033	4.16853	5.90495				CTR 48	16	7.63848	2.46193	2.76046	12.5165																Source	Sum of Squares	Df	Mean Square	F-Ratio	P-Value
2014-05-05	CTR	1	48	0	0.0109589	31.2983	8.36055	13.7029	26.7125	61.0131	43.7816	0	0				CTR 72	16	8.99735	2.46193	4.11934	13.8754																gruppo	0.0344278	1	0.0344278	1.52	0.2203
2014-05-05	CTR	2	48	0.0772727	0.113636	53.8622	26.7257	43.5899	49.6187	61.3118	80.9284	2.17289	8.72309				REAC 0	16	28.7676	2.46193	23.8896	33.6456																hours	1.49424	3	0.49808	21.98	0
2014-05-05	CTR	3	48	0.128472	0.142361	76.9845	34.6832	46.3964	45.0522	74.754	60.2673	4.42533	8.36562				REAC 24	16	14.5357	2.46193	9.65766	19.4137																horses	0.369011	7	0.0527159	2.33	0.0297
2014-05-05	CTR	4	48	0.0434783	0.0790514	55.2515	16.7894	31.3579	30.3873	53.5412	56.7549	3.74551	7.34706				REAC 48	15	8.98126	2.54759	3.93353	14.029																gruppo*hours	0.0602254	3	0.0200751	0.89	0.4508
2014-05-05	CTR	5	48	0.141236	0.278689	66.0441	25.4622	45.9858	38.5533	55.3697	69.6289	3.05557	6.94215				REAC 72	16	4.52494	2.46193	-0.35307	9.40296																Residual	2.53806	112	0.0226613
2014-05-05	CTR	6	48	0.0666667	0.0380952	47.4402	19.2438	29.899	40.5645	64.3628	63.0247	2.80765	9.8056																									Total (corrected)	4.48669	126
2014-05-05	CTR	7	48	0.0955056	0.564607	107.686	33.8682	64.5769	31.4509	52.4463	59.9679	3.99018	9.71527
2014-05-05	CTR	8	48	0.0844687	0.141689	63.6617	21.4655	36.9653	33.7181	58.0694	58.0652	4.95707	7.692
2014-05-19	CTR	1	72	0.0492505	0.111349	56.4403	17.681	34.5871	31.3268	51.1201	61.2809	3.40062	6.9226
2014-05-19	CTR	2	72	0.0330935	0.0201439	40.6212	17.3884	24.403	42.8062	71.2551	60.0746	3.48956	7.92498
2014-05-19	CTR	3	72	0.00950119	0.0190024	25.3782	12.3096	15.7498	48.5048	78.1576	62.0602	16.0283	2.21131
2014-05-19	CTR	4	72	0.0333333	0.0623188	33.355	10.3802	19.4443	31.1202	53.3841	58.295	2.53043	4.49619
2014-05-19	CTR	5	72	0.0246914	0.0814815	61.2741	15.1087	31.0207	24.6576	48.7054	50.6261	3.44581	7.63468
2014-05-19	CTR	6	72	0.104302	0.222947	66.0235	20.582	38.8656	31.1737	52.9567	58.8664	3.57508	7.38734
2014-05-19	CTR	7	72	0.0764818	0.172084	74.3126	19.993	39.3727	26.9039	50.7787	52.9826	3.74895	4.29649
2014-05-19	CTR	8	72	0.0400943	0.0943396	16.5099	16.5099	30.6169	29.9636	53.9241	55.5664	3.3909	4.57048
2014-05-05	CTR	1	72	0.00369004	0.00369004	34.5805	9.17813	14.7929	26.5414	62.0443	42.7781	0.982528	5.5
2014-05-05	CTR	2	72	0.020202	0.040404	48.8399	14.9185	30.2852	30.5457	49.26	62.0091	1.56347	4.625
2014-05-05	CTR	3	72	0.032967	0.0494506	41.8389	14.9361	24.4355	35.699	61.1246	58.4037	3.04763	10.1275
2014-05-05	CTR	4	72	0.028125	0.01875	38.328	14.3873	22.2016	37.5374	64.803	57.9253	2.8577	8.07798
2014-05-05	CTR	5	72	0.0412518	0.086771	48.1635	16.1468	32.5131	33.525	49.6625	67.5056	2.77327	5.46544
2014-05-05	CTR	6	72	0.871638	1.22029	49.9385	16.7184	30.5939	33.4779	54.6461	61.2631	2.98216	9.56856
2014-05-05	CTR	7	72	0.0539568	0.0827338	59.5919	15.668	29.649	26.2921	52.8448	49.7534	4.20706	10.51
2014-05-05	CTR	8	72	0.0169972	0.0254958	48.5381	13.4282	23.7054	27.6652	56.6459	48.8388	4.60801	10.5963
2014-05-19	REAC	1	0	0.263364	0.378096	77.0462	31.535	50.2167	40.93	62.7978	65.1774	3.45265	6.34601
2014-05-19	REAC	2	0	0.292419	0.341155	74.4628	39.2104	58.1137	52.6577	67.4719	78.0439	2.75257	6.89304
2014-05-19	REAC	3	0	0.173913	0.28	72.9461	40.6046	54.4783	55.6639	74.5336	74.6829	3.18365	6.98265
2014-05-19	REAC	4	0	0.290837	0.25498	74.2707	36.8457	56.151	49.61	65.6189	75.6032	2.52348	7.22015
2014-05-19	REAC	5	0	0.230263	0.444079	84.3276	37.1813	60.7256	44.0915	61.2283	72.0116	3.1502	7.01899
2014-05-19	REAC	6	0	0.284053	0.272425	67.5948	41.3565	55.0617	61.183	75.1094	81.4585	2.38737	7.60899
2014-05-19	REAC	7	0	0.247561	0.385366	78.4853	32.0334	50.031	40.8145	64.027	63.7457	3.67487	8.35297
2014-05-19	REAC	8	0	0.344239	0.379801	83.204	45.8205	61.6247	55.0701	74.3542	74.0646	3.57817	6.84424
2014-05-05	REAC	1	0	0.174374	0.0578035	47.7033	17.6523	24.041	37.0044	73.4257	50.397	2.82483	10.3388
2014-05-05	REAC	2	0	0.414402	0.453804	85.6242	52.1814	68.3933	60.9423	76.2961	79.8761	3.04076	8.31684
2014-05-05	REAC	3	0	0.374861	0.437152	87.887	55.3466	71.2564	62.9747	77.6724	81.0773	2.86062	6.65727
2014-05-05	REAC	4	0	0.29205	0.408329	80.4422	40.2726	60.0996	50.064	67.0097	74.7116	2.87428	7.40978
2014-05-05	REAC	5	0	0.299674	0.241857	66.4844	34.2067	48.8246	51.4508	70.0605	73.4377	2.61162	7.59846
2014-05-05	REAC	6	0	0.303093	0.375258	81.1511	49.1317	67.2907	60.5436	73.0142	82.9203	2.79573	7.19166
2014-05-05	REAC	7	0	0.317156	0.760722	110.236	51.7667	83.8568	46.9597	61.7323	76.07	3.5976	7.10027
2014-05-05	REAC	8	0	0.300554	0.447368	87.361	44.7662	65.7003	51.2427	68.1369	75.2056	3.5	7.3
2014-05-19	REAC	1	24	0.325875	0.488327	86.8823	46.4395	67.6537	53.451	68.6429	77.8682	3.09514	7.76827
2014-05-19	REAC	2	24	0.0842697	0.0393258	40.3673	25.2607	31.5846	62.5772	79.9779	78.2431	2.43739	8.69057
2014-05-19	REAC	3	24	0.1287	0.109395	56.1978	25.4904	33.7808	45.3583	75.4583	60.1104	3.93787	8.32958
2014-05-19	REAC	4	24	0.115764	0.0837438	49.7527	27.4783	38.0334	55.2298	72.2478	76.4449	2.36425	7.66109
2014-05-19	REAC	5	24	0.186424	0.321175	75.3705	26.1211	44.2706	34.657	59.0034	58.7372	3.80548	6.25466
2014-05-19	REAC	6	24	0.183183	0.318318	74.598	25.8901	43.8491	34.7061	59.0436	58.7806	3.80792	6.23419
2014-05-19	REAC	7	24	0.149425	0.150862	54.0984	20.6123	32.6914	38.1015	63.0511	60.4295	3.20293	6.56464
2014-05-19	REAC	8	24	0.0990099	0.0841584	47.6735	23.0362	32.2509	48.3208	71.4281	67.6495	3.85826	7.11762
2014-05-05	REAC	1	24	0	0.0103806	25.4005	5.57877	9.88346	21.9633	56.4456	38.9106	0	0
2014-05-05	REAC	2	24	0.13354	0.121118	59.7178	32.6351	44.4674	54.6489	73.3911	74.4626	2.92204	8.70731
2014-05-05	REAC	3	24	0.0717391	0.0782609	51.4804	23.2867	30.7252	45.2341	75.7903	59.6832	3.94755	9.18444
2014-05-05	REAC	4	24	0.179884	0.16441	65.1132	33.635	47.8861	51.6561	70.2396	73.5427	2.47446	8.62754
2014-05-05	REAC	5	24	0.134048	0.109249	50.2887	19.0853	30.1657	37.9514	63.2681	59.9851	3.11833	7.19382
2014-05-05	REAC	6	24	0.125933	0.0914179	44.5198	21.1691	29.9573	47.5498	70.6642	67.2898	2.90552	6.92761
2014-05-05	REAC	7	24	0.233696	0.396739	85.8593	37.2859	57.7568	43.4268	64.5568	67.2691	3.95517	9.01235
2014-05-05	REAC	8	24	0.174216	0.172474	56.6617	27.3657	37.618	48.2966	72.7463	66.3904	4.21029	7.55693
2014-05-19	REAC	1	48	0.321739	0.42029	87.7864	50.4245	68.5051	57.44	73.607	78.0361	3.58435	8.75775
2014-05-19	REAC	2	48	0.0336134	0.0252101	20.2957	8.928	13.157	43.9897	67.8573	64.8268	0.992558	5.07715
2014-05-19	REAC	3	48	0.0510204	0.0510204	42.4486	14.5163	22.053	34.1973	65.8245	51.9522	3.70518	6.69137
2014-05-19	REAC	4	48	0.0494297	0.117871	25.1726	10.3788	17.0339	41.2305	60.9304	67.6683	1.08539	4.02814
2014-05-19	REAC	5	48	0.173633	0.307074	73.5034	29.1696	47.0845	39.6847	61.9516	64.0575	3.60182	8.67618
2014-05-19	REAC	6	48	0.0480769	0.0352564	38.1915	18.9401	25.6349	49.5924	73.8838	67.1221	2.7364	8.39292
2014-05-19	REAC	7	48	0.0702211	0.102731	51.3164	17.4758	29.5642	34.055	59.1113	57.6116	4.11557	6.80649
2014-05-19	REAC	8	48	0.0961538	0.0841346	54.3971	23.4927	32.3081	43.1875	72.7148	59.393	4.02025	7.7236
2014-05-05	REAC	1	48	0	0	19.0154	4.3758	8.78491	23.0118	49.8104	46.1988	0	0
2014-05-05	REAC	2	48	0.0874317	0.0382514	47.6982	25.1011	32.3677	52.6249	77.5499	67.8594	2.50531	10.1319
2014-05-05	REAC	4	48	0.0713306	0.0493827	41.7381	15.8984	23.9809	38.0908	66.2961	57.4556	3.22182	8.19247
2014-05-05	REAC	5	48	0.0577689	0.0418327	43.7903	18.2988	26.9239	41.7873	67.9649	61.4837	3.14482	9.51483
2014-05-05	REAC	6	48	0.0356083	0.0148368	34.0809	14.046	20.3022	41.2137	69.1845	59.5707	2.63837	8.04067
2014-05-05	REAC	7	48	0.167582	0.200549	62.7424	25.1973	37.2325	40.1599	67.6755	59.3419	3.69894	8.95888
2014-05-05	REAC	8	48	0.107317	0.102439	59.6526	25.2243	35.6047	42.2853	70.8454	59.6867	4.1094	8.71786
2014-05-19	REAC	1	72	0.192857	0.164286	57.5747	27.1296	38.4048	47.1207	70.6412	66.7043	2.97028	7.83271
2014-05-19	REAC	2	72	0.0353817	0.0260708	23.947	9.26421	14.0813	38.6864	65.7907	58.8022	2.34979	0.897807
2014-05-19	REAC	3	72	0.0116822	0.0140187	32.9578	10.0044	15.6472	30.355	63.9372	47.4763	3.86339	7.32727
2014-05-19	REAC	4	72	0.0162933	0.0142566	34.596	12.6691	19.1639	36.6202	66.1092	55.3936	3.06919	8.96528
2014-05-19	REAC	5	72	0.128421	0.145263	58.7728	20.2094	29.7791	34.3856	67.8643	50.6682	4.01415	9.05364
2014-05-19	REAC	6	72	0.0448276	0.0137931	73.8175	51.6413	59.4414	69.9581	86.8777	80.5248	9.43195	7.40247
2014-05-19	REAC	7	72	0.0217391	0.026087	39.0077	11.4113	19.8302	29.254	57.5451	50.8366	3.44028	10.418
2014-05-19	REAC	8	72	0.0223464	0.0251397	43.3305	15.0003	22.5841	34.6182	66.4196	52.1205	4.11948	7.76923
2014-05-05	REAC	1	72	0	0	16.803	4.59053	7.54622	27.3197	60.8321	44.9099	0	0
2014-05-05	REAC	2	72	0	0	13.1577	2.83839	5.85642	21.5721	48.4664	44.5093	0	0
2014-05-05	REAC	3	72	0.0172414	0.0147783	39.3434	13.9859	20.5476	35.5483	68.066	52.2262	3.57062	12.1195
2014-05-05	REAC	4	72	0.0321429	0.0142857	38.4432	10.9733	16.9921	28.5443	64.5793	44.2005	1.54711	4.22737
2014-05-05	REAC	5	72	0.025878	0.0184843	34.6927	11.4596	17.9123	33.0317	63.9761	51.6313	3.22689	8.17271
2014-05-05	REAC	6	72	0	0.00399202	26.4275	7.83122	12.2336	29.6329	64.0139	46.2913	0	0
2014-05-05	REAC	7	72	0.161194	0.185075	73.7491	28.4924	40.6604	38.6342	70.074	55.1334	3.98018	9.52595
2014-05-05	REAC	8	72	0.013986	0.0174825	38.341	9.97344	18.1754	26.0125	54.8734	47.4045	2.83932	9.30208

## Sheet: viability
data	group	horses	hours	vivi	totali	ratio		data	group	horses	hours	ratio			Analysis of Variance for ratio										0	24	48	72
2014-05-19	CTR	1	0	64	105	0.609524		2014-05-19	CTR	1	0	0.609524			Source	Sum of Squares	Df	Mean Square	F-Ratio	P-Value				CTR	0.445228	0.434955	0.398252	0.359246
2014-05-19	CTR	2	0	47	115	0.408696		2014-05-19	CTR	2	0	0.408696			Model	1.08325	14	0.077375	2.27	0.0091				REAC	0.445228	0.48726	0.356053	0.39228
2014-05-19	CTR	3	0	26	111	0.234234		2014-05-19	CTR	3	0	0.234234			Residual	3.84991	113	0.03407
2014-05-19	CTR	4	0	18	124	0.145161		2014-05-19	CTR	4	0	0.145161			Total (Corr.)	4.93316	127								0	24	48	72
2014-05-19	CTR	5	0	31	116	0.267241		2014-05-19	CTR	5	0	0.267241												CTR	0.0461451	0.0461451	0.0461451	0.0461451
2014-05-19	CTR	6	0	11	117	0.0940171		2014-05-19	CTR	6	0	0.0940171			Type III Sums of Squares									REAC	0.0461451	0.0461451	0.0461451	0.0461451
2014-05-19	CTR	7	0	79	118	0.669492		2014-05-19	CTR	7	0	0.669492			Source	Sum of Squares	Df	Mean Square	F-Ratio	P-Value
2014-05-19	CTR	8	0	13	125	0.104		2014-05-19	CTR	8	0	0.104			group	0.00372215	1	0.00372215	0.27	0.6384
2014-05-05	CTR	1	0	116	153	0.75817		2014-05-19	CTR	1	24	0.810945			horses	0.84602	7	0.12086	3.55	0.0018
2014-05-05	CTR	2	0	118	196	0.602041		2014-05-19	CTR	2	24	0.705882			hours	0.192367	3	0.0641224	4.68	0.1187
2014-05-05	CTR	3	0	106	224	0.473214		2014-05-19	CTR	3	24	0.6875			group*hours	0.0411413	3	0.0137138	0.4	0.7515
2014-05-05	CTR	4	0	141	243	0.580247		2014-05-19	CTR	4	24	0.133929			Residual	3.84991	113	0.03407
2014-05-05	CTR	5	0	125	253	0.494071		2014-05-19	CTR	5	24	0.192982			Total (corrected)	4.93316	127
2014-05-05	CTR	6	0	98	183	0.535519		2014-05-19	CTR	6	24	0.107438
2014-05-05	CTR	7	0	71	128	0.554688		2014-05-19	CTR	7	24	0.168142
2014-05-05	CTR	8	0	89	150	0.593333		2014-05-19	CTR	8	24	0.226744
2014-05-19	CTR	1	24	163	201	0.810945		2014-05-19	CTR	1	48	0.598291						Stnd.	Lower	Upper
2014-05-19	CTR	2	24	84	119	0.705882		2014-05-19	CTR	2	48	0.404959			Level	Count	Mean	Error	Limit	Limit
2014-05-19	CTR	3	24	77	112	0.6875		2014-05-19	CTR	3	48	0.234783			GRAND MEAN	128	0.414813	0.0163148	0.38249	0.447135
2014-05-19	CTR	4	24	15	112	0.133929		2014-05-19	CTR	4	48	0.428571			group
2014-05-19	CTR	5	24	22	114	0.192982		2014-05-19	CTR	5	48	0.273585			CTR	64	0.40942	0.0146382	0.362835	0.456006
2014-05-19	CTR	6	24	13	121	0.107438		2014-05-19	CTR	6	48	0.472222			REAC	64	0.420205	0.0146382	0.37362	0.466791
2014-05-19	CTR	7	24	19	113	0.168142		2014-05-19	CTR	7	48	0.375			horses
2014-05-19	CTR	8	24	39	172	0.226744		2014-05-19	CTR	8	48	0.11194			1	16	0.557386	0.0461451	0.465964	0.648808	a
2014-05-05	CTR	1	24	86	105	0.819048		2014-05-19	CTR	1	72	0.333333			2	16	0.444664	0.0461451	0.353242	0.536086	a,b,c
2014-05-05	CTR	2	24	84	184	0.456522		2014-05-19	CTR	2	72	0.232143			3	16	0.403407	0.0461451	0.311985	0.494829	b,c,d
2014-05-05	CTR	3	24	51	124	0.41129		2014-05-19	CTR	3	72	0.257812			4	16	0.344646	0.0461451	0.253224	0.436068	c,d
2014-05-05	CTR	4	24	77	125	0.616		2014-05-19	CTR	4	72	0.230769			5	16	0.368949	0.0461451	0.277527	0.460371	c,d
2014-05-05	CTR	5	24	32	136	0.235294		2014-05-19	CTR	5	72	0.163636			6	16	0.377569	0.0461451	0.286147	0.468991	c,d
2014-05-05	CTR	6	24	41	156	0.262821		2014-05-19	CTR	6	72	0.165289			7	16	0.518374	0.0461451	0.426952	0.609796	a,b
2014-05-05	CTR	7	24	82	118	0.694915		2014-05-19	CTR	7	72	0.428571			8	16	0.303506	0.0461451	0.212084	0.394928	d
2014-05-05	CTR	8	24	49	114	0.429825		2014-05-19	CTR	8	72	0.267241			hours
2014-05-19	CTR	1	48	70	117	0.598291		2014-05-19	REAC	1	0	0.609524			0	32	0.445228	0.0207016	0.379346	0.51111
2014-05-19	CTR	2	48	49	121	0.404959		2014-05-19	REAC	2	0	0.408696			24	32	0.461108	0.0207016	0.395226	0.526989
2014-05-19	CTR	3	48	27	115	0.234783		2014-05-19	REAC	3	0	0.234234			48	32	0.377152	0.0207016	0.311271	0.443034
2014-05-19	CTR	4	48	54	126	0.428571		2014-05-19	REAC	4	0	0.145161			72	32	0.375763	0.0207016	0.309881	0.441645
2014-05-19	CTR	5	48	29	106	0.273585		2014-05-19	REAC	5	0	0.267241			group by hours
2014-05-19	CTR	6	48	51	108	0.472222		2014-05-19	REAC	6	0	0.0940171			CTR 0	16	0.445228	0.0461451	0.353806	0.53665
2014-05-19	CTR	7	48	42	112	0.375		2014-05-19	REAC	7	0	0.669492			CTR 24	16	0.434955	0.0461451	0.343533	0.526377
2014-05-19	CTR	8	48	15	134	0.11194		2014-05-19	REAC	8	0	0.104			CTR 48	16	0.398252	0.0461451	0.30683	0.489674
2014-05-05	CTR	1	48	22	104	0.211538		2014-05-19	REAC	1	24	0.153153			CTR 72	16	0.359246	0.0461451	0.267824	0.450668
2014-05-05	CTR	2	48	74	117	0.632479		2014-05-19	REAC	2	24	0.189189			REAC 0	16	0.445228	0.0461451	0.353806	0.53665
2014-05-05	CTR	3	48	69	135	0.511111		2014-05-19	REAC	3	24	0.336538			REAC 24	16	0.48726	0.0461451	0.395838	0.578682
2014-05-05	CTR	4	48	33	108	0.305556		2014-05-19	REAC	4	24	0.133333			REAC 48	16	0.356053	0.0461451	0.264631	0.447475
2014-05-05	CTR	5	48	66	171	0.385965		2014-05-19	REAC	5	24	0.354839			REAC 72	16	0.39228	0.0461451	0.300858	0.483702
2014-05-05	CTR	6	48	78	138	0.565217		2014-05-19	REAC	6	24	0.492537
2014-05-05	CTR	7	48	102	135	0.755556		2014-05-19	REAC	7	24	0.785124
2014-05-05	CTR	8	48	12	114	0.105263		2014-05-19	REAC	8	24	0.238532
2014-05-19	CTR	1	72	43	129	0.333333		2014-05-19	REAC	1	48	0.234375
2014-05-19	CTR	2	72	26	112	0.232143		2014-05-19	REAC	2	48	0.202703
2014-05-19	CTR	3	72	33	128	0.257812		2014-05-19	REAC	3	48	0.240741
2014-05-19	CTR	4	72	24	104	0.230769		2014-05-19	REAC	4	48	0.372727
2014-05-19	CTR	5	72	18	110	0.163636		2014-05-19	REAC	5	48	0.428571
2014-05-19	CTR	6	72	20	121	0.165289		2014-05-19	REAC	6	48	0.226415
2014-05-19	CTR	7	72	45	105	0.428571		2014-05-19	REAC	7	48	0.222222
2014-05-19	CTR	8	72	31	116	0.267241		2014-05-19	REAC	8	48	0.24
2014-05-05	CTR	1	72	56	121	0.46281		2014-05-19	REAC	1	72	0.435484
2014-05-05	CTR	2	72	35	112	0.3125		2014-05-19	REAC	2	72	0.180328
2014-05-05	CTR	3	72	108	185	0.583784		2014-05-19	REAC	3	72	0.472727
2014-05-05	CTR	4	72	70	136	0.514706		2014-05-19	REAC	4	72	0.181034
2014-05-05	CTR	5	72	64	175	0.365714		2014-05-19	REAC	5	72	0.259259
2014-05-05	CTR	6	72	64	138	0.463768		2014-05-19	REAC	6	72	0.54717
2014-05-05	CTR	7	72	65	122	0.532787		2014-05-19	REAC	7	72	0.495413
2014-05-05	CTR	8	72	55	127	0.433071		2014-05-19	REAC	8	72	0.311475
2014-05-19	REAC	1	0	64	105	0.609524		2014-05-05	CTR	1	0	0.75817
2014-05-19	REAC	2	0	47	115	0.408696		2014-05-05	CTR	2	0	0.602041
2014-05-19	REAC	3	0	26	111	0.234234		2014-05-05	CTR	3	0	0.473214
2014-05-19	REAC	4	0	18	124	0.145161		2014-05-05	CTR	4	0	0.580247
2014-05-19	REAC	5	0	31	116	0.267241		2014-05-05	CTR	5	0	0.494071
2014-05-19	REAC	6	0	11	117	0.0940171		2014-05-05	CTR	6	0	0.535519
2014-05-19	REAC	7	0	79	118	0.669492		2014-05-05	CTR	7	0	0.554688
2014-05-19	REAC	8	0	13	125	0.104		2014-05-05	CTR	8	0	0.593333
2014-05-05	REAC	1	0	116	153	0.75817		2014-05-05	CTR	1	24	0.819048
2014-05-05	REAC	2	0	118	196	0.602041		2014-05-05	CTR	2	24	0.456522
2014-05-05	REAC	3	0	106	224	0.473214		2014-05-05	CTR	3	24	0.41129
2014-05-05	REAC	4	0	141	243	0.580247		2014-05-05	CTR	4	24	0.616
2014-05-05	REAC	5	0	125	253	0.494071		2014-05-05	CTR	5	24	0.235294
2014-05-05	REAC	6	0	98	183	0.535519		2014-05-05	CTR	6	24	0.262821
2014-05-05	REAC	7	0	71	128	0.554688		2014-05-05	CTR	7	24	0.694915
2014-05-05	REAC	8	0	89	150	0.593333		2014-05-05	CTR	8	24	0.429825
2014-05-19	REAC	1	24	17	111	0.153153		2014-05-05	CTR	1	48	0.211538
2014-05-19	REAC	2	24	21	111	0.189189		2014-05-05	CTR	2	48	0.632479
2014-05-19	REAC	3	24	35	104	0.336538		2014-05-05	CTR	3	48	0.511111
2014-05-19	REAC	4	24	16	120	0.133333		2014-05-05	CTR	4	48	0.305556
2014-05-19	REAC	5	24	44	124	0.354839		2014-05-05	CTR	5	48	0.385965
2014-05-19	REAC	6	24	66	134	0.492537		2014-05-05	CTR	6	48	0.565217
2014-05-19	REAC	7	24	95	121	0.785124		2014-05-05	CTR	7	48	0.755556
2014-05-19	REAC	8	24	26	109	0.238532		2014-05-05	CTR	8	48	0.105263
2014-05-05	REAC	1	24	107	122	0.877049		2014-05-05	CTR	1	72	0.46281
2014-05-05	REAC	2	24	75	115	0.652174		2014-05-05	CTR	2	72	0.3125
2014-05-05	REAC	3	24	73	116	0.62931		2014-05-05	CTR	3	72	0.583784
2014-05-05	REAC	4	24	45	124	0.362903		2014-05-05	CTR	4	72	0.514706
2014-05-05	REAC	5	24	74	123	0.601626		2014-05-05	CTR	5	72	0.365714
2014-05-05	REAC	6	24	72	116	0.62069		2014-05-05	CTR	6	72	0.463768
2014-05-05	REAC	7	24	72	106	0.679245		2014-05-05	CTR	7	72	0.532787
2014-05-05	REAC	8	24	89	129	0.689922		2014-05-05	CTR	8	72	0.433071
2014-05-19	REAC	1	48	30	128	0.234375		2014-05-05	REAC	1	0	0.75817
2014-05-19	REAC	2	48	30	148	0.202703		2014-05-05	REAC	2	0	0.602041
2014-05-19	REAC	3	48	39	162	0.240741		2014-05-05	REAC	3	0	0.473214
2014-05-19	REAC	4	48	41	110	0.372727		2014-05-05	REAC	4	0	0.580247
2014-05-19	REAC	5	48	51	119	0.428571		2014-05-05	REAC	5	0	0.494071
2014-05-19	REAC	6	48	24	106	0.226415		2014-05-05	REAC	6	0	0.535519
2014-05-19	REAC	7	48	24	108	0.222222		2014-05-05	REAC	7	0	0.554688
2014-05-19	REAC	8	48	30	125	0.24		2014-05-05	REAC	8	0	0.593333
2014-05-05	REAC	1	48	88	127	0.692913		2014-05-05	REAC	1	24	0.877049
2014-05-05	REAC	2	48	68	123	0.552846		2014-05-05	REAC	2	24	0.652174
2014-05-05	REAC	3	48	22	103	0.213592		2014-05-05	REAC	3	24	0.62931
2014-05-05	REAC	4	48	67	132	0.507576		2014-05-05	REAC	4	24	0.362903
2014-05-05	REAC	5	48	103	174	0.591954		2014-05-05	REAC	5	24	0.601626
2014-05-05	REAC	6	48	53	112	0.473214		2014-05-05	REAC	6	24	0.62069
2014-05-05	REAC	7	48	20	107	0.186916		2014-05-05	REAC	7	24	0.679245
2014-05-05	REAC	8	48	40	129	0.310078		2014-05-05	REAC	8	24	0.689922
2014-05-19	REAC	1	72	54	124	0.435484		2014-05-05	REAC	1	48	0.692913
2014-05-19	REAC	2	72	22	122	0.180328		2014-05-05	REAC	2	48	0.552846
2014-05-19	REAC	3	72	52	110	0.472727		2014-05-05	REAC	3	48	0.213592
2014-05-19	REAC	4	72	21	116	0.181034		2014-05-05	REAC	4	48	0.507576
2014-05-19	REAC	5	72	28	108	0.259259		2014-05-05	REAC	5	48	0.591954
2014-05-19	REAC	6	72	58	106	0.54717		2014-05-05	REAC	6	48	0.473214
2014-05-19	REAC	7	72	54	109	0.495413		2014-05-05	REAC	7	48	0.186916
2014-05-19	REAC	8	72	38	122	0.311475		2014-05-05	REAC	8	48	0.310078
2014-05-05	REAC	1	72	72	130	0.553846		2014-05-05	REAC	1	72	0.553846
2014-05-05	REAC	2	72	60	105	0.571429		2014-05-05	REAC	2	72	0.571429
2014-05-05	REAC	3	72	64	139	0.460432		2014-05-05	REAC	3	72	0.460432
2014-05-05	REAC	4	72	34	123	0.276423		2014-05-05	REAC	4	72	0.276423
2014-05-05	REAC	5	72	68	129	0.527132		2014-05-05	REAC	5	72	0.527132
2014-05-05	REAC	6	72	47	122	0.385246		2014-05-05	REAC	6	72	0.385246
2014-05-05	REAC	7	72	60	115	0.521739		2014-05-05	REAC	7	72	0.521739
2014-05-05	REAC	8	72	11	113	0.0973451		2014-05-05	REAC	8	72	0.0973451

## Sheet: SOD
data	group	horses	hours	sod U/ml			Analysis of Variance for SOD																							0	24	48	72
2014-05-05	CTR	1	0	0.0622642			Source	Sum of Squares	Df	Mean Square	F-Ratio	P-Value																	CTR	0.0670991	0.0225236	0.000589623	0.0360849
2014-05-05	CTR	1	0	0.00943396			Model	0.382528	14	0.0273235	3.91	0																	REAC	0.0670991	0.0675708	0.155425	0.0538915
2014-05-05	CTR	2	0	0.0622642			Residual	0.78876	113	0.00698018
2014-05-05	CTR	2	0	0			Total (Corr.)	1.17129	127																					0	24	48	72
2014-05-05	CTR	3	0	0																									CTR	0.0208869	0.0208869	0.0208869	0.0208869
2014-05-05	CTR	3	0	0			Type III Sums of Squares																						REAC	0.0208869	0.0208869	0.0208869	0.0208869
2014-05-05	CTR	4	0	0			Source	Sum of Squares	Df	Mean Square	F-Ratio	P-Value
2014-05-05	CTR	4	0	0			group	0.0947767	1	0.0947767	13.58	0.0004
2014-05-05	CTR	5	0	0.175472			hours	0.0261661	3	0.00872204	1.25	0.2953
2014-05-05	CTR	5	0	0.171698			horses	0.145801	7	0.0208287	2.98	0.0065
2014-05-05	CTR	6	0	0			group*hours	0.115785	3	0.0385949	5.53	0.0014
2014-05-05	CTR	6	0	0			Residual	0.78876	113	0.00698018
2014-05-05	CTR	7	0	0.175472			Total (corrected)	1.17129	127
2014-05-05	CTR	7	0	0.243396
2014-05-05	CTR	8	0	0.0622642
2014-05-05	CTR	8	0	0.111321
2014-05-19	REAC	1	0	0.0622642						Stnd.	Lower	Upper
2014-05-19	REAC	1	0	0.00943396			Level	Count	Mean	Error	Limit	Limit
2014-05-19	REAC	2	0	0.0622642			GRAND MEAN	128	0.0587854	0.00738462	0.0441551	0.0734157
2014-05-19	REAC	2	0	0			group
2014-05-19	REAC	3	0	0			CTR	64	0.0315743	0.0104434	0.0108839	0.0522647
2014-05-19	REAC	3	0	0			REAC	64	0.0859965	0.0104434	0.0653061	0.106687
2014-05-19	REAC	4	0	0			hours
2014-05-19	REAC	4	0	0			0	32	0.0670991	0.0147692	0.0378385	0.0963596
2014-05-05	REAC	5	0	0.175472			24	32	0.0450472	0.0147692	0.0157866	0.0743078
2014-05-05	REAC	5	0	0.171698			48	32	0.0780071	0.0147692	0.0487465	0.107268
2014-05-05	REAC	6	0	0			72	32	0.0449882	0.0147692	0.0157276	0.0742488
2014-05-05	REAC	6	0	0			horses
2014-05-05	REAC	7	0	0.175472			1	16	0.0521226	0.0208869	0.0107419	0.0935034	a,b,c
2014-05-05	REAC	7	0	0.243396			2	16	0.0872642	0.0208869	0.0458834	0.128645	b,c
2014-05-05	REAC	8	0	0.0622642			3	16	0.000353774	0.0208869	-0.0410269	0.0417345	a
2014-05-05	REAC	8	0	0.111321			4	16	0.0356132	0.0208869	-0.00576751	0.0769939	a,b
2014-05-05	CTR	1	24	0.156604			5	16	0.0695755	0.0208869	0.0281948	0.110956	b,c
2014-05-05	CTR	1	24	0.137736			6	16	0.0316038	0.0208869	-0.00977694	0.0729845	a,b
2014-05-05	CTR	2	24	0			7	16	0.113443	0.0208869	0.0720627	0.154824	c
2014-05-05	CTR	2	24	0			8	16	0.0803066	0.0208869	0.0389259	0.121687	b,c
2014-05-05	CTR	3	24	0			group by hours
2014-05-05	CTR	3	24	0.00566038			CTR 0	16	0.0670991	0.0208869	0.0257183	0.10848
2014-05-05	CTR	4	24	0			CTR 24	16	0.0225236	0.0208869	-0.0188571	0.0639043
2014-05-05	CTR	4	24	0			CTR 48	16	0.000589623	0.0208869	-0.0407911	0.0419703	a
2014-05-05	CTR	5	24	0			CTR 72	16	0.0360849	0.0208869	-0.00529581	0.0774656
2014-05-05	CTR	5	24	0			REAC 0	16	0.0670991	0.0208869	0.0257183	0.10848
2014-05-05	CTR	6	24	0			REAC 24	16	0.0675708	0.0208869	0.02619	0.108951
2014-05-05	CTR	6	24	0			REAC 48	16	0.155425	0.0208869	0.114044	0.196805	b
2014-05-05	CTR	7	24	0			REAC 72	16	0.0538915	0.0208869	0.0125108	0.0952722
2014-05-05	CTR	7	24	0
2014-05-05	CTR	8	24	0.0358491
2014-05-05	CTR	8	24	0.0245283
2014-05-19	REAC	1	24	0
2014-05-19	REAC	1	24	0
2014-05-19	REAC	2	24	0.469811
2014-05-19	REAC	2	24	0.364151
2014-05-19	REAC	3	24	0
2014-05-19	REAC	3	24	0
2014-05-19	REAC	4	24	0
2014-05-19	REAC	4	24	0
2014-05-05	REAC	5	24	0
2014-05-05	REAC	5	24	0
2014-05-05	REAC	6	24	0
2014-05-05	REAC	6	24	0.00188679
2014-05-05	REAC	7	24	0.145283
2014-05-05	REAC	7	24	0.1
2014-05-05	REAC	8	24	0
2014-05-05	REAC	8	24	0
2014-05-19	CTR	1	48	0
2014-05-19	CTR	1	48	0
2014-05-19	CTR	2	48	0.00943396
2014-05-19	CTR	2	48	0
2014-05-19	CTR	3	48	0
2014-05-19	CTR	3	48	0
2014-05-19	CTR	4	48	0
2014-05-19	CTR	4	48	0
2014-05-05	CTR	5	48	0
2014-05-05	CTR	5	48	0
2014-05-05	CTR	6	48	0
2014-05-05	CTR	6	48	0
2014-05-05	CTR	7	48	0
2014-05-05	CTR	7	48	0
2014-05-05	CTR	8	48	0
2014-05-05	CTR	8	48	0
2014-05-19	REAC	1	48	0
2014-05-19	REAC	1	48	0
2014-05-19	REAC	2	48	0.118868
2014-05-19	REAC	2	48	0.0811321
2014-05-19	REAC	3	48	0
2014-05-19	REAC	3	48	0
2014-05-19	REAC	4	48	0.318868
2014-05-19	REAC	4	48	0.250943
2014-05-05	REAC	5	48	0.243396
2014-05-05	REAC	5	48	0.175472
2014-05-05	REAC	6	48	0.145283
2014-05-05	REAC	6	48	0.118868
2014-05-05	REAC	7	48	0.281132
2014-05-05	REAC	7	48	0.213208
2014-05-05	REAC	8	48	0.250943
2014-05-05	REAC	8	48	0.288679
2014-05-19	CTR	1	72	0
2014-05-19	CTR	1	72	0
2014-05-19	CTR	2	72	0.228302
2014-05-19	CTR	2	72	0
2014-05-19	CTR	3	72	0
2014-05-19	CTR	3	72	0
2014-05-19	CTR	4	72	0
2014-05-19	CTR	4	72	0
2014-05-05	CTR	5	72	0
2014-05-05	CTR	5	72	0
2014-05-05	CTR	6	72	0.111321
2014-05-05	CTR	6	72	0
2014-05-05	CTR	7	72	0.175472
2014-05-05	CTR	7	72	0.0622642
2014-05-05	CTR	8	72	0
2014-05-05	CTR	8	72	0
2014-05-05	REAC	1	72	0.254717
2014-05-05	REAC	1	72	0.141509
2014-05-05	REAC	2	72	0
2014-05-05	REAC	2	72	0
2014-05-05	REAC	3	72	0
2014-05-05	REAC	3	72	0
2014-05-05	REAC	4	72	0
2014-05-05	REAC	4	72	0
2014-05-05	REAC	5	72	0
2014-05-05	REAC	5	72	0
2014-05-05	REAC	6	72	0.1
2014-05-05	REAC	6	72	0.0283019
2014-05-05	REAC	7	72	0
2014-05-05	REAC	7	72	0
2014-05-05	REAC	8	72	0.196226
2014-05-05	REAC	8	72	0.141509

## Sheet: COMET
data	group	horses	hours	comet area (px)	Head DNA (%)	Tail DNA (%)				Analysis of Variance for comet area									0	24	48	72			0	24	48	72		Analysis of Variance for head DNA										0	24	48	72			0	24	48	72
2014-05-05	CTR	1	0	1342280	99.829	0.171301				Source	Sum of Squares	Df	Mean Square	F-Ratio	P-Value			CTR	1157270	909122	1287380	1502030		CTR	60853.4	51963.9	46857.4	53108.8		Source	Sum of Squares	Df	Mean Square	F-Ratio	P-Value				CTR	91.9479	92.2001	90.0347	92.7706		CTR	1.00728	0.860136	0.77561	0.879087
2014-05-05	CTR	1	0	1924720	99.748	0.252117				Model	65801800000000	14	4700130000000	15.57	0			REAC	1157270	548720	1038410	1082400		REAC	60853.4	53920	48525.6	43597.7		Model	12715.6	14	908.256	10.98	0				REAC	91.9479	98.0491	94.5404	93.9243		REAC	1.00728	0.892515	0.803222	0.721654
2014-05-05	CTR	1	0	2468540	50.1	49.9254				Residual	272655000000000	903	301943000000																	Residual	74703.9	903	82.7285
2014-05-05	CTR	1	0	1092960	99.735	0.265366				Total (Corr.)	338456000000000	917																		Total (Corr.)	87419.4	917
2014-05-05	CTR	1	0	1032720	96.845	3.15518
2014-05-05	CTR	1	0	983600	98.45	1.5534				Type III Sums of Squares																				Type III Sums of Squares
2014-05-05	CTR	1	0	1432960	92.1	7.91696				Source	Sum of Squares	Df	Mean Square	F-Ratio	P-Value															Source	Sum of Squares	Df	Mean Square	F-Ratio	P-Value
2014-05-05	CTR	1	0	1290160	99.23	0.77161				group	14332100000000	1	14332100000000	47.47	0															B.group	1792.73	1	1792.73	21.67	0
2014-05-05	CTR	1	0	2323390	84.88	15.1207				hours	40592300000000	3	13530800000000	44.81	0															B.hours	1274.79	3	424.931	5.14	0.0016
2014-05-05	CTR	1	0	1053840	99.99	0.000296				horses	5971870000000	7	853124000000	2.83	0.0065															B.horses	7713.17	7	1101.88	13.32	0
2014-05-05	CTR	2	0	599010	99.99	0.001663				group*hours	4873210000000	3	1624400000000	5.38	0.0011															B.group*B.hours	1175.58	3	391.86	4.74	0.0028
2014-05-05	CTR	2	0	617320	99.99	1.47641				Residual	272655000000000	903	301943000000																	Residual	74703.9	903	82.7285
2014-05-05	CTR	2	0	645040	99.98	0.018919				Total (corrected)	338456000000000	917																		Total (corrected)	87419.4	917
2014-05-05	CTR	2	0	281600	99.66	0.34465
2014-05-05	CTR	2	0	1213480	99.67	0.328758
2014-05-05	CTR	3	0	2010010	86.2	13.8032				Table of Least Squares Means for comet area																				Table of Least Squares Means for head DNA
2014-05-05	CTR	3	0	1028920	99.99	2.4e-05				with 95,0 Percent Confidence Intervals																				with 95,0 Percent Confidence Intervals
2014-05-05	CTR	3	0	1747680	99.99	0.008476							Stnd.	Lower	Upper																		Stnd.	Lower	Upper
2014-05-05	CTR	3	0	1001200	92.78	7.21229				Level	Count	Mean	Error	Limit	Limit															Level	Count	Mean	Error	Limit	Limit
2014-05-05	CTR	3	0	1040920	95.35	4.64508				GRAND MEAN	918	1085320	18650.9	1048770	1121880															GRAND MEAN	918	93.1769	0.30872	92.5718	93.7819
2014-05-05	CTR	3	0	1243320	99.99	1.6e-05				B.group																				B.group
2014-05-05	CTR	3	0	1230880	96.66	3.3442				CTR	442	1213950	26699.5	1161620	1266280															CTR	442	91.7383	0.441945	90.8721	92.6045
2014-05-05	CTR	3	0	893040	98.35	1.65056				REAC	476	956698	26076	905590	1007810															REAC	476	94.6154	0.431624	93.7695	95.4614
2014-05-05	CTR	3	0	1446960	98.89	1.10917				B.hours																				B.hours
2014-05-05	CTR	3	0	1012640	99.71	0.28646				0	164	1157270	43151.1	1072690	1241840															0	164	91.9479	0.714261	90.5479	93.3478
2014-05-05	CTR	4	0	1017920	99.8	0.197049				24	218	728921	37467.8	655486	802357															24	218	95.1246	0.620188	93.909	96.3401
2014-05-05	CTR	4	0	941520	94.68	5.32261				48	267	1162890	33768	1096710	1229080															48	267	92.2875	0.558947	91.192	93.383
2014-05-05	CTR	4	0	904080	93.52	6.48212				72	269	1292210	34349.2	1224890	1359540															72	269	93.3474	0.568567	92.2331	94.4618
2014-05-05	CTR	4	0	1183280	94.84	5.15658				B.horses																				B.horses
2014-05-05	CTR	4	0	1728600	99.72	0.278401				1	126	1040330	49205.4	943887	1136770	a,b														1	126	94.4112	0.814476	92.8148	96.0075	a,b
2014-05-05	CTR	4	0	930020	99.98	0.013174				2	106	975812	53962.3	870048	1081580	a														2	106	95.5322	0.893214	93.7815	97.2828	b
2014-05-05	CTR	4	0	831360	94.93	5.06954				3	117	1179140	50998.6	1079190	1279100	c														3	117	92.9553	0.844158	91.3007	94.6098	a
2014-05-05	CTR	4	0	1347470	99.69	0.308828				4	101	1129340	55462.4	1020640	1238040	b,c														4	101	93.5491	0.918044	91.7497	95.3484	a,b
2014-05-05	CTR	4	0	953390	81.24	18.7613				5	124	1193590	49400	1096760	1290410	c														5	124	93.9124	0.817697	92.3097	95.515	a,b
2014-05-05	CTR	5	0	1171200	99.1	0.899058				6	120	1100360	50355.3	1001660	1199050	a,b,c														6	120	95.0718	0.833509	93.4381	96.7054	a,b
2014-05-05	CTR	5	0	778960	99.99	3.6e-05				7	118	963165	50899.7	863403	1062930	a														7	118	85.7881	0.842521	84.1368	87.4394	c
2014-05-05	CTR	5	0	1228640	99.99	2.3e-05				8	106	1100860	53993	995031	1206680	a,b,c														8	106	94.195	0.893722	92.4433	95.9466	a,b
2014-05-05	CTR	5	0	1252470	99.99	0.000188				B.group by B.hours																				B.group by B.hours
2014-05-05	CTR	5	0	994240	89.73	10.2691				CTR 0	82	1157270	60853.4	1038000	1276540	a														CTR 0	82	91.9479	1.00728	89.9736	93.9221
2014-05-05	CTR	5	0	1380400	99.99	2.3e-05				CTR 24	112	909122	51963.9	807275	1010970	b,c														CTR 24	112	92.2001	0.860136	90.5142	93.8859
2014-05-05	CTR	5	0	1521360	91.78	8.2193				CTR 48	138	1287380	46857.4	1195540	1379210	a,c														CTR 48	138	90.0347	0.77561	88.5145	91.5548
2014-05-05	CTR	5	0	1398180	99.99	1.7e-05				CTR 72	110	1502030	53108.8	1397940	1606120	c														CTR 72	110	92.7706	0.879087	91.0476	94.4936
2014-05-05	CTR	5	0	2443310	83.82	16.1839				REAC 0	82	1157270	60853.4	1038000	1276540	a														REAC 0	82	91.9479	1.00728	89.9736	93.9221	a
2014-05-05	CTR	5	0	1503360	99.14	0.859898				REAC 24	106	548720	53920	443039	654402	c														REAC 24	106	98.0491	0.892515	96.2998	99.7984	b
2014-05-05	CTR	5	0	2017860	99.99	1.3e-05				REAC 48	129	1038410	48525.6	943300	1133520	b,c														REAC 48	129	94.5404	0.803222	92.9661	96.1147	c
2014-05-05	CTR	5	0	1682240	93.45	6.52533				REAC 72	159	1082400	43597.7	996945	1167850	a,b														REAC 72	159	93.9243	0.721654	92.5099	95.3387	c
2014-05-05	CTR	5	0	1483760	99.99	1.6e-05
2014-05-05	CTR	5	0	2058880	91.43	8.53748
2014-05-05	CTR	6	0	1333540	95.66	4.34324
2014-05-05	CTR	6	0	1057870	99.99	1.9e-05
2014-05-05	CTR	6	0	1228040	95.63	4.36788
2014-05-05	CTR	6	0	1043360	99.75	0.245009
2014-05-05	CTR	6	0	1260700	98.4	1.59975
2014-05-05	CTR	6	0	845590	96.47	3.53322
2014-05-05	CTR	6	0	1444900	92.67	7.3262
2014-05-05	CTR	6	0	1029600	99.99	3e-05
2014-05-05	CTR	6	0	1304620	99.99	1.6e-05
2014-05-05	CTR	6	0	1467720	97	2.63874
2014-05-05	CTR	7	0	1042940	36	10.0996
2014-05-05	CTR	7	0	1086800	61.87	38.1284
2014-05-05	CTR	7	0	1245210	80.37	19.6257
2014-05-05	CTR	7	0	658710	69.73	30.2737
2014-05-05	CTR	7	0	893920	86	13.9954
2014-05-05	CTR	7	0	961280	68.57	31.4133
2014-05-05	CTR	7	0	787840	77.43	22.575
2014-05-05	CTR	7	0	997450	85.71	14.2879
2014-05-05	CTR	7	0	1035840	62.24	37.7623
2014-05-05	CTR	7	0	929440	83.27	16.7338
2014-05-05	CTR	7	0	726860	65.66	34.3417
2014-05-05	CTR	7	0	773310	91.18	8.82111
2014-05-05	CTR	7	0	830080	64.34	35.6586
2014-05-05	CTR	8	0	940160	82.07	17.9324
2014-05-05	CTR	8	0	837600	79.75	20.2463
2014-05-05	CTR	8	0	654830	98.16	1.84272
2014-05-05	CTR	8	0	974640	72.82	27.1837
2014-05-05	CTR	8	0	648330	99.28	0.722203
2014-05-05	CTR	8	0	857140	98.88	1.1178
2014-05-05	CTR	8	0	1034400	99.6	0.396055
2014-05-05	CTR	8	0	944910	88	11.9013
2014-05-05	CTR	8	0	850320	99.99	0.006714
2014-05-05	CTR	8	0	851190	99	0.112682
2014-05-05	CTR	8	0	1192640	89	4.72729
2014-05-05	REAC	1	0	1342280	99.829	0.171301
2014-05-05	REAC	1	0	1924720	99.748	0.252117
2014-05-05	REAC	1	0	2468540	50.1	49.9254
2014-05-05	REAC	1	0	1092960	99.735	0.265366
2014-05-05	REAC	1	0	1032720	96.845	3.15518
2014-05-05	REAC	1	0	983600	98.45	1.5534
2014-05-05	REAC	1	0	1432960	92.1	7.91696
2014-05-05	REAC	1	0	1290160	99.23	0.77161
2014-05-05	REAC	1	0	2323390	84.88	15.1207
2014-05-05	REAC	1	0	1053840	99.99	0.000296
2014-05-05	REAC	2	0	599010	99.99	0.001663
2014-05-05	REAC	2	0	617320	99.99	1.47641
2014-05-05	REAC	2	0	645040	99.98	0.018919
2014-05-05	REAC	2	0	281600	99.66	0.34465
2014-05-05	REAC	2	0	1213480	99.67	0.328758
2014-05-05	REAC	3	0	2010010	86.2	13.8032
2014-05-05	REAC	3	0	1028920	99.99	2.4e-05
2014-05-05	REAC	3	0	1747680	99.99	0.008476
2014-05-05	REAC	3	0	1001200	92.78	7.21229
2014-05-05	REAC	3	0	1040920	95.35	4.64508
2014-05-05	REAC	3	0	1243320	99.99	1.6e-05
2014-05-05	REAC	3	0	1230880	96.66	3.3442
2014-05-05	REAC	3	0	893040	98.35	1.65056
2014-05-05	REAC	3	0	1446960	98.89	1.10917
2014-05-05	REAC	3	0	1012640	99.71	0.28646
2014-05-05	REAC	4	0	1017920	99.8	0.197049
2014-05-05	REAC	4	0	941520	94.68	5.32261
2014-05-05	REAC	4	0	904080	93.52	6.48212
2014-05-05	REAC	4	0	1183280	94.84	5.15658
2014-05-05	REAC	4	0	1728600	99.72	0.278401
2014-05-05	REAC	4	0	930020	99.98	0.013174
2014-05-05	REAC	4	0	831360	94.93	5.06954
2014-05-05	REAC	4	0	1347470	99.69	0.308828
2014-05-05	REAC	4	0	953390	81.24	18.7613
2014-05-05	REAC	5	0	1171200	99.1	0.899058
2014-05-05	REAC	5	0	778960	99.99	3.6e-05
2014-05-05	REAC	5	0	1228640	99.99	2.3e-05
2014-05-05	REAC	5	0	1252470	99.99	0.000188
2014-05-05	REAC	5	0	994240	89.73	10.2691
2014-05-05	REAC	5	0	1380400	99.99	2.3e-05
2014-05-05	REAC	5	0	1521360	91.78	8.2193
2014-05-05	REAC	5	0	1398180	99.99	1.7e-05
2014-05-05	REAC	5	0	2443310	83.82	16.1839
2014-05-05	REAC	5	0	1503360	99.14	0.859898
2014-05-05	REAC	5	0	2017860	99.99	1.3e-05
2014-05-05	REAC	5	0	1682240	93.45	6.52533
2014-05-05	REAC	5	0	1483760	99.99	1.6e-05
2014-05-05	REAC	5	0	2058880	91.43	8.53748
2014-05-05	REAC	6	0	1333540	95.66	4.34324
2014-05-05	REAC	6	0	1057870	99.99	1.9e-05
2014-05-05	REAC	6	0	1228040	95.63	4.36788
2014-05-05	REAC	6	0	1043360	99.75	0.245009
2014-05-05	REAC	6	0	1260700	98.4	1.59975
2014-05-05	REAC	6	0	845590	96.47	3.53322
2014-05-05	REAC	6	0	1444900	92.67	7.3262
2014-05-05	REAC	6	0	1029600	99.99	3e-05
2014-05-05	REAC	6	0	1304620	99.99	1.6e-05
2014-05-05	REAC	6	0	1467720	97	2.63874
2014-05-05	REAC	7	0	1042940	36	10.0996
2014-05-05	REAC	7	0	1086800	61.87	38.1284
2014-05-05	REAC	7	0	1245210	80.37	19.6257
2014-05-05	REAC	7	0	658710	69.73	30.2737
2014-05-05	REAC	7	0	893920	86	13.9954
2014-05-05	REAC	7	0	961280	68.57	31.4133
2014-05-05	REAC	7	0	787840	77.43	22.575
2014-05-05	REAC	7	0	997450	85.71	14.2879
2014-05-05	REAC	7	0	1035840	62.24	37.7623
2014-05-05	REAC	7	0	929440	83.27	16.7338
2014-05-05	REAC	7	0	726860	65.66	34.3417
2014-05-05	REAC	7	0	773310	91.18	8.82111
2014-05-05	REAC	7	0	830080	64.34	35.6586
2014-05-05	REAC	8	0	940160	82.07	17.9324
2014-05-05	REAC	8	0	837600	79.75	20.2463
2014-05-05	REAC	8	0	654830	98.16	1.84272
2014-05-05	REAC	8	0	974640	72.82	27.1837
2014-05-05	REAC	8	0	648330	99.28	0.722203
2014-05-05	REAC	8	0	857140	98.88	1.1178
2014-05-05	REAC	8	0	1034400	99.6	0.396055
2014-05-05	REAC	8	0	944910	88	11.9013
2014-05-05	REAC	8	0	850320	99.99	0.006714
2014-05-05	REAC	8	0	851190	99	0.112682
2014-05-05	REAC	8	0	1192640	89	4.72729
2014-05-19	CTR	1	24	1170560	99.93	0.071217
2014-05-19	CTR	1	24	1379760	99.99	1.6e-05
2014-05-19	CTR	1	24	770270	61.5	38.4984
2014-05-19	CTR	1	24	457240	87.83	12.1667
2014-05-19	CTR	1	24	2540	78.02	21.9765
2014-05-19	CTR	1	24	701840	99.82	0.182551
2014-05-19	CTR	1	24	1028260	99.99	1.9e-05
2014-05-19	CTR	1	24	596240	93.21	6.78567
2014-05-19	CTR	1	24	812460	93.01	6.92741
2014-05-19	CTR	1	24	819360	81.26	18.7366
2014-05-19	CTR	1	24	666930	94.42	15.5833
2014-05-19	CTR	1	24	761040	99.97	0.033837
2014-05-19	CTR	1	24	532300	99.65	0.350485
2014-05-19	CTR	1	24	972440	99.84	0.158986
2014-05-19	CTR	1	24	548460	87.79	12.2132
2014-05-19	CTR	1	24	894150	99.87	0.128466
2014-05-19	CTR	2	24	359350	90.2	9.79737
2014-05-19	CTR	2	24	699920	88.87	11.1267
2014-05-19	CTR	2	24	920400	99.97	0.027895
2014-05-19	CTR	2	24	571820	96.12	3.87586
2014-05-19	CTR	2	24	1173040	99.99	1.9e-05
2014-05-19	CTR	2	24	1454060	96.36	3.64147
2014-05-19	CTR	2	24	954120	99.97	0.033666
2014-05-19	CTR	2	24	432480	97.58	2.42419
2014-05-19	CTR	2	24	332360	82.37	17.6302
2014-05-19	CTR	2	24	511280	89.64	10.3561
2014-05-19	CTR	2	24	592160	74.73	25.2731
2014-05-19	CTR	2	24	672590	99.37	0.62734
2014-05-19	CTR	2	24	656340	75.59	27.4093
2014-05-19	CTR	2	24	468880	81.48	18.5524
2014-05-19	CTR	2	24	1185380	99.84	0.15885
2014-05-19	CTR	2	24	441920	88.09	11.906
2014-05-19	CTR	2	24	404640	94.37	5.62997
2014-05-19	CTR	3	24	803440	99.16	0.838207
2014-05-19	CTR	3	24	770950	81.88	18.1193
2014-05-19	CTR	3	24	890960	73.51	26.4908
2014-05-19	CTR	3	24	434010	96.77	3.26369
2014-05-19	CTR	3	24	378640	77.13	22.8688
2014-05-19	CTR	3	24	580960	99.99	0.006869
2014-05-19	CTR	3	24	579520	84.58	15.4522
2014-05-19	CTR	3	24	464720	84.32	15.6724
2014-05-19	CTR	3	24	888320	99.84	0.15787
2014-05-19	CTR	3	24	899760	0	100
2014-05-19	CTR	3	24	1084560	99.99	2.5e-05
2014-05-19	CTR	3	24	615760	99.99	4e-05
2014-05-19	CTR	3	24	852000	99.62	0.383168
2014-05-19	CTR	4	24	689920	98.51	1.49262
2014-05-19	CTR	4	24	734840	94.48	5.51555
2014-05-19	CTR	4	24	508370	99.61	0.394839
2014-05-19	CTR	4	24	1136820	99.99	0.005075
2014-05-19	CTR	4	24	610950	91.95	8.05322
2014-05-19	CTR	4	24	673440	98.1	1.89766
2014-05-19	CTR	4	24	888950	99.71	0.29163
2014-05-19	CTR	4	24	1123780	98.85	1.14758
2014-05-19	CTR	4	24	675200	98.29	1.70871
2014-05-19	CTR	4	24	715120	99.99	3.2e-05
2014-05-19	CTR	4	24	650780	99.75	0.251662
2014-05-19	CTR	4	24	700900	99.98	0.015438
2014-05-19	CTR	4	24	968150	93.48	6.51506
2014-05-19	CTR	5	24	475020	69.39	30.6137
2014-05-19	CTR	5	24	825650	92.97	7.03319
2014-05-19	CTR	5	24	1264400	91.56	8.442
2014-05-19	CTR	5	24	1139600	83.35	16.6482
2014-05-19	CTR	5	24	863440	97.08	2.92378
2014-05-19	CTR	5	24	1080570	93.69	6.31001
2014-05-19	CTR	5	24	696130	79.44	20.5565
2014-05-19	CTR	5	24	793980	87.27	12.7349
2014-05-19	CTR	5	24	1187580	86.126	13.874
2014-05-19	CTR	5	24	906880	88.8305	11.1695
2014-05-19	CTR	5	24	720080	95.2482	4.75185
2014-05-19	CTR	5	24	538160	100	3.9e-05
2014-05-19	CTR	5	24	720160	99.3742	0.625794
2014-05-19	CTR	5	24	570850	87.6281	12.3719
2014-05-19	CTR	6	24	792600	100	2.6e-05
2014-05-19	CTR	6	24	4197760	92.12	7.87995
2014-05-19	CTR	6	24	1019730	99.9057	0.094284
2014-05-19	CTR	6	24	1136560	97.067	2.93298
2014-05-19	CTR	6	24	730560	97.9176	2.0824
2014-05-19	CTR	6	24	852900	97.2903	2.70967
2014-05-19	CTR	6	24	1108640	96.1935	3.80647
2014-05-19	CTR	6	24	985600	93.763	6.23697
2014-05-19	CTR	6	24	736240	95.3515	4.64846
2014-05-19	CTR	6	24	1098500	91.4437	8.55627
2014-05-19	CTR	6	24	743550	97.7932	2.20682
2014-05-19	CTR	6	24	2045190	99.673	0.327021
2014-05-19	CTR	6	24	2918860	60.1256	39.8744
2014-05-19	CTR	6	24	1425770	93.8595	6.14046
2014-05-19	CTR	7	24	762590	92.2741	7.72595
2014-05-19	CTR	7	24	847520	99.5246	0.475438
2014-05-19	CTR	7	24	742880	99.8931	0.106912
2014-05-19	CTR	7	24	517440	98.913	1.08698
2014-05-19	CTR	7	24	995520	87.7858	12.2142
2014-05-19	CTR	7	24	921200	95.0047	4.99535
2014-05-19	CTR	7	24	841200	88.9231	11.0769
2014-05-19	CTR	7	24	948960	99.6937	0.306304
2014-05-19	CTR	7	24	818880	99.7281	0.271914
2014-05-19	CTR	7	24	1833920	100	4e-05
2014-05-19	CTR	7	24	1011890	97.4145	2.58549
2014-05-19	CTR	7	24	726320	96.953	3.04704
2014-05-19	CTR	8	24	977770	93.209	6.79105
2014-05-19	CTR	8	24	1538990	96.3183	3.68169
2014-05-19	CTR	8	24	631510	88.6071	11.3929
2014-05-19	CTR	8	24	821840	97.1954	2.80458
2014-05-19	CTR	8	24	1719930	83.6244	16.3756
2014-05-19	CTR	8	24	3060	93.6455	6.35445
2014-05-19	CTR	8	24	861210	93.5719	6.42805
2014-05-19	CTR	8	24	2487040	93.6901	6.30992
2014-05-19	CTR	8	24	908810	100	2.2e-05
2014-05-19	CTR	8	24	943040	99.9976	0.002357
2014-05-19	CTR	8	24	957280	99.8747	0.125287
2014-05-19	CTR	8	24	1498800	94.0284	5.97163
2014-05-19	CTR	8	24	2336160	95.1322	4.86784
2014-05-19	REAC	1	24	648000	99.9767	0.023297
2014-05-19	REAC	1	24	480160	96.0441	3.95593
2014-05-19	REAC	1	24	483070	98.9073	1.0927
2014-05-19	REAC	1	24	403440	99.9969	0.003121
2014-05-19	REAC	1	24	433200	99.9999	5.9e-05
2014-05-19	REAC	1	24	394320	99.9999	6.4e-05
2014-05-19	REAC	1	24	426800	99.9926	0.007364
2014-05-19	REAC	1	24	498790	99.7963	0.203653
2014-05-19	REAC	1	24	561320	99.9999	6.2e-05
2014-05-19	REAC	1	24	442260	99.9999	5.5e-05
2014-05-19	REAC	1	24	477760	99.9992	0.00076
2014-05-19	REAC	1	24	456690	99.9999	5.8e-05
2014-05-19	REAC	1	24	486880	99.2791	0.720925
2014-05-19	REAC	1	24	653920	98.2364	1.76361
2014-05-19	REAC	1	24	570800	99.397	0.603028
2014-05-19	REAC	1	24	531520	99.9758	0.024166
2014-05-19	REAC	2	24	411440	99.9999	8e-05
2014-05-19	REAC	2	24	408600	95.9792	4.02078
2014-05-19	REAC	2	24	545760	98.0764	1.9236
2014-05-19	REAC	2	24	404400	94.4925	5.50751
2014-05-19	REAC	2	24	390160	96.6926	3.3074
2014-05-19	REAC	2	24	536230	99.1041	0.895937
2014-05-19	REAC	2	24	662880	100	4.2e-05
2014-05-19	REAC	2	24	878960	99.965	0.035035
2014-05-19	REAC	2	24	723280	93.3998	6.60016
2014-05-19	REAC	2	24	533680	95.9871	4.01286
2014-05-19	REAC	2	24	552080	99.9999	5.2e-05
2014-05-19	REAC	2	24	510720	97.3804	2.61955
2014-05-19	REAC	2	24	391360	99.7468	0.253209
2014-05-19	REAC	2	24	423360	93.6357	6.36428
2014-05-19	REAC	3	24	759120	94.9739	5.02612
2014-05-19	REAC	3	24	205250	99.4636	0.536378
2014-05-19	REAC	3	24	624320	100	4.7e-05
2014-05-19	REAC	3	24	550800	91.6177	8.38235
2014-05-19	REAC	3	24	479760	86.1424	0.005551
2014-05-19	REAC	3	24	586570	99.9945	5.1e-05
2014-05-19	REAC	3	24	487520	99.9999	1.06092
2014-05-19	REAC	3	24	433120	98.9391	4.6e-05
2014-05-19	REAC	3	24	547810	100	0.786582
2014-05-19	REAC	3	24	530040	99.2134	0.785363
2014-05-19	REAC	3	24	626080	99.2146	1.34224
2014-05-19	REAC	3	24	551290	87.3514	0.037242
2014-05-19	REAC	3	24	484160	99.9628	0.333573
2014-05-19	REAC	3	24	567600	99.6664	0.000616
2014-05-19	REAC	5	24	838420	95.9261	4.07386
2014-05-19	REAC	5	24	729200	90.7795	9.22054
2014-05-19	REAC	5	24	325880	99.4418	0.558155
2014-05-19	REAC	5	24	348350	99.9926	0.007403
2014-05-19	REAC	5	24	588160	99.1418	0.858159
2014-05-19	REAC	5	24	225240	94.1594	5.84064
2014-05-19	REAC	5	24	579180	95.3732	4.62684
2014-05-19	REAC	5	24	629600	94.4545	5.54554
2014-05-19	REAC	5	24	631160	99.9718	0.028195
2014-05-19	REAC	5	24	372840	99.1436	0.856359
2014-05-19	REAC	5	24	582250	99.2275	0.77254
2014-05-19	REAC	5	24	436160	97.9321	2.06792
2014-05-19	REAC	5	24	468780	99.9919	0.00815
2014-05-19	REAC	5	24	318720	99.2938	0.706176
2014-05-19	REAC	6	24	431480	92.4716	7.52841
2014-05-19	REAC	6	24	267020	99.9999	7.9e-05
2014-05-19	REAC	6	24	296850	98.526	1.47399
2014-05-19	REAC	6	24	310180	95.3235	4.67655
2014-05-19	REAC	6	24	327580	99.9999	7.5e-05
2014-05-19	REAC	6	24	380280	94.1981	5.80192
2014-05-19	REAC	6	24	585120	100	4.9e-05
2014-05-19	REAC	6	24	478060	99.9999	7.1e-05
2014-05-19	REAC	6	24	485200	99.9999	5.5e-05
2014-05-19	REAC	6	24	673600	100	3.9e-05
2014-05-19	REAC	6	24	627920	99.9999	5.8e-05
2014-05-19	REAC	6	24	624980	96.2199	3.78011
2014-05-19	REAC	6	24	480240	99.9211	0.078946
2014-05-19	REAC	6	24	269760	99.9999	7.2e-05
2014-05-19	REAC	6	24	570600	99.9278	0.072189
2014-05-19	REAC	6	24	534320	92.2373	7.76267
2014-05-19	REAC	6	24	385280	99.9999	6.1e-05
2014-05-19	REAC	7	24	1148060	96.7464	3.25358
2014-05-19	REAC	7	24	379840	99.6739	0.326146
2014-05-19	REAC	7	24	460160	92.3664	7.63359
2014-05-19	REAC	7	24	756100	99.9798	0.020188
2014-05-19	REAC	7	24	598840	95.4472	4.5528
2014-05-19	REAC	7	24	432240	99.1435	0.85654
2014-05-19	REAC	7	24	456240	99.2482	0.751783
2014-05-19	REAC	7	24	185580	99.7923	0.207688
2014-05-19	REAC	7	24	496100	98.6816	1.31838
2014-05-19	REAC	7	24	769330	98.1359	1.86408
2014-05-19	REAC	7	24	416150	98.7381	1.26186
2014-05-19	REAC	7	24	530750	93.9292	6.07077
2014-05-19	REAC	7	24	391920	99.9897	0.010343
2014-05-19	REAC	8	24	437600	99.9999	5.3e-05
2014-05-19	REAC	8	24	685160	99.775	0.225011
2014-05-19	REAC	8	24	3937610	99.7779	0.222142
2014-05-19	REAC	8	24	635100	99.9962	0.00379
2014-05-19	REAC	8	24	609820	99.1687	0.831253
2014-05-19	REAC	8	24	608560	96.8029	3.19706
2014-05-19	REAC	8	24	389200	99.9821	0.017865
2014-05-19	REAC	8	24	501680	99.2753	0.72468
2014-05-19	REAC	8	24	478800	99.9816	0.01838
2014-05-19	REAC	8	24	350640	99.6695	0.33049
2014-05-19	REAC	8	24	579680	99.9999	6.1e-05
2014-05-19	REAC	8	24	481220	100	5e-05
2014-05-19	REAC	8	24	610420	99.9741	0.025916
2014-05-19	REAC	8	24	478640	100	5e-05
2014-05-19	REAC	8	24	427600	95.6398	4.36017
2014-05-19	REAC	8	24	458430	99.9771	0.022872
2014-05-19	REAC	8	24	453040	99.4716	0.528415
2014-05-19	REAC	8	24	985330	99.9889	0.01109
2014-05-19	CTR	1	48	2462930	93.1376	6.86241
2014-05-19	CTR	1	48	1165910	76.0836	23.9164
2014-05-19	CTR	1	48	1540160	82.5575	17.4425
2014-05-19	CTR	1	48	1128770	89.1192	10.8808
2014-05-19	CTR	1	48	1706760	84.0395	15.9605
2014-05-19	CTR	1	48	1077020	90.7207	9.27931
2014-05-19	CTR	1	48	1404000	75.4962	24.5038
2014-05-19	CTR	1	48	845590	88.1251	11.8749
2014-05-19	CTR	1	48	1098400	84.8518	15.1482
2014-05-19	CTR	1	48	986320	80.0271	19.9729
2014-05-19	CTR	1	48	799590	86.9013	13.0987
2014-05-19	CTR	1	48	760980	82.0906	17.9094
2014-05-19	CTR	1	48	1212400	95.6275	4.37247
2014-05-19	CTR	1	48	1185510	91.9382	8.06178
2014-05-19	CTR	1	48	849680	77.6113	22.3887
2014-05-19	CTR	1	48	1092250	99.4793	0.52066
2014-05-19	CTR	1	48	967280	85.5904	14.4096
2014-05-19	CTR	1	48	1366800	74.5761	25.4239
2014-05-19	CTR	2	48	1378240	90.0539	9.94606
2014-05-19	CTR	2	48	5959750	78.6226	21.3774
2014-05-19	CTR	2	48	1219280	96.1062	3.8938
2014-05-19	CTR	2	48	1273840	97.9493	2.05067
2014-05-19	CTR	2	48	936560	92.6363	7.36368
2014-05-19	CTR	2	48	1383920	73.6683	26.3317
2014-05-19	CTR	2	48	1684280	90.5674	9.4326
2014-05-19	CTR	2	48	1108800	94.8483	5.15175
2014-05-19	CTR	2	48	1010640	83.0299	16.9701
2014-05-19	CTR	2	48	1203980	91.275	8.72497
2014-05-19	CTR	2	48	687940	77.3992	22.6008
2014-05-19	CTR	2	48	1076480	98.5303	1.46967
2014-05-19	CTR	2	48	974150	94.9856	5.0144
2014-05-19	CTR	2	48	1494560	74.8668	25.1332
2014-05-19	CTR	2	48	3264740	95.5124	4.48762
2014-05-19	CTR	2	48	1058320	100	2.6e-05
2014-05-19	CTR	3	48	594080	93.9196	6.08042
2014-05-19	CTR	3	48	864640	82.8137	17.1863
2014-05-19	CTR	3	48	915020	99.9363	0.063742
2014-05-19	CTR	3	48	1214640	99.9991	0.000852
2014-05-19	CTR	3	48	1145600	81.4884	18.5116
2014-05-19	CTR	3	48	1183000	61.7809	38.2191
2014-05-19	CTR	3	48	728080	98.2565	1.74352
2014-05-19	CTR	3	48	1314800	88.2647	11.7353
2014-05-19	CTR	3	48	1053040	84.4121	15.5879
2014-05-19	CTR	3	48	1105230	86.1529	13.8471
2014-05-19	CTR	3	48	1253520	86.8779	13.1221
2014-05-19	CTR	3	48	826400	82.744	17.256
2014-05-19	CTR	3	48	1207780	87.2344	12.7656
2014-05-19	CTR	3	48	775940	81.8523	18.1477
2014-05-19	CTR	3	48	992360	88.8478	11.1522
2014-05-19	CTR	3	48	850080	86.3092	13.6908
2014-05-19	CTR	3	48	1278940	90.5913	9.4087
2014-05-19	CTR	3	48	768160	75.4523	24.5477
2014-05-19	CTR	4	48	861200	99.3296	0.670448
2014-05-19	CTR	4	48	837040	100	3.4e-05
2014-05-19	CTR	4	48	963280	97.5984	2.40165
2014-05-19	CTR	4	48	972270	93.156	6.84405
2014-05-19	CTR	4	48	617070	100	2.8e-05
2014-05-19	CTR	4	48	1991680	97.6951	2.30491
2014-05-19	CTR	4	48	1285890	96.324	3.67602
2014-05-19	CTR	4	48	876960	99.4287	0.571269
2014-05-19	CTR	4	48	962240	96.9894	3.01062
2014-05-19	CTR	4	48	880600	99.9712	0.028848
2014-05-19	CTR	4	48	2549360	100	1.3e-05
2014-05-19	CTR	4	48	1660450	94.5567	5.44332
2014-05-19	CTR	4	48	3610360	53.2982	46.7018
2014-05-19	CTR	4	48	949860	88.0909	11.9091
2014-05-19	CTR	4	48	1128560	99.4801	0.519941
2014-05-19	CTR	4	48	1317340	94.9879	5.01211
2014-05-19	CTR	4	48	1188000	100	3e-05
2014-05-19	CTR	4	48	1383280	99.9942	0.005818
2014-05-19	CTR	4	48	662360	84.3122	15.6878
2014-05-19	CTR	4	48	1110950	99.6753	0.324733
2014-05-19	CTR	4	48	1070160	99.2831	0.716857
2014-05-19	CTR	4	48	1139590	81.7141	18.2859
2014-05-19	CTR	5	48	1075320	83.9802	16.0198
2014-05-19	CTR	5	48	2202760	85.4446	14.5554
2014-05-19	CTR	5	48	870660	98.6161	1.3839
2014-05-19	CTR	5	48	1140400	91.1745	8.82554
2014-05-19	CTR	5	48	981960	91.63	8.36997
2014-05-19	CTR	5	48	1004030	98.6398	1.36018
2014-05-19	CTR	5	48	818060	84.8415	15.1585
2014-05-19	CTR	5	48	1456140	91.0533	8.94671
2014-05-19	CTR	5	48	902670	98.6358	1.3642
2014-05-19	CTR	5	48	828240	98.4256	1.57437
2014-05-19	CTR	5	48	916000	95.5739	4.42607
2014-05-19	CTR	5	48	1168300	99.4316	0.568348
2014-05-19	CTR	5	48	741520	86.6672	13.3329
2014-05-19	CTR	5	48	860400	58.9607	41.0393
2014-05-19	CTR	5	48	1034330	99.957	0.042972
2014-05-19	CTR	5	48	2940970	82.931	17.069
2014-05-19	CTR	5	48	1100620	99.7815	0.218538
2014-05-19	CTR	5	48	1275910	97.2371	2.76292
2014-05-19	CTR	5	48	1022340	72.8875	27.1125
2014-05-19	CTR	6	48	1010000	96.5769	3.42308
2014-05-19	CTR	6	48	1433000	74.5775	25.4225
2014-05-19	CTR	6	48	1211330	97.4256	2.57441
2014-05-19	CTR	6	48	1160560	97.7691	2.23091
2014-05-19	CTR	6	48	1207260	80.6104	19.3896
2014-05-19	CTR	6	48	1565270	99.9992	0.000771
2014-05-19	CTR	6	48	1297840	90.214	9.78601
2014-05-19	CTR	6	48	1216990	85.4356	14.5644
2014-05-19	CTR	6	48	1176000	99.9821	0.017862
2014-05-19	CTR	6	48	1368400	99.6036	0.396402
2014-05-19	CTR	6	48	1268140	100	2.1e-05
2014-05-19	CTR	6	48	1512240	87.0821	12.9179
2014-05-19	CTR	6	48	899140	99.812	0.188014
2014-05-19	CTR	6	48	934400	99.2314	0.768616
2014-05-19	CTR	6	48	732280	86.8961	13.1039
2014-05-19	CTR	6	48	927300	98.4615	1.53853
2014-05-19	CTR	6	48	1361710	99.9686	0.031403
2014-05-19	CTR	7	48	711760	82.7881	17.2119
2014-05-19	CTR	7	48	683900	89.8023	10.1977
2014-05-19	CTR	7	48	1080680	87.4098	12.5902
2014-05-19	CTR	7	48	763450	98.5004	1.49961
2014-05-19	CTR	7	48	861260	98.7992	1.20079
2014-05-19	CTR	7	48	1140100	99.8555	0.144525
2014-05-19	CTR	7	48	1225020	97.9778	2.02224
2014-05-19	CTR	7	48	442790	99.4123	0.587657
2014-05-19	CTR	7	48	748040	99.6847	0.315283
2014-05-19	CTR	7	48	7090330	49.2464	50.7536
2014-05-19	CTR	7	48	1660160	91.5461	8.45394
2014-05-19	CTR	7	48	4601590	23.9174	76.0826
2014-05-19	CTR	7	48	1460000	93.608	6.39197
2014-05-19	CTR	8	48	1500460	97.0904	2.90958
2014-05-19	CTR	8	48	1032160	99.9988	0.00123
2014-05-19	CTR	8	48	1210350	96.8375	3.16245
2014-05-19	CTR	8	48	1314260	86.4035	13.5965
2014-05-19	CTR	8	48	1182480	99.6841	0.315861
2014-05-19	CTR	8	48	1125280	98.4986	1.50141
2014-05-19	CTR	8	48	1954960	96.792	3.20803
2014-05-19	CTR	8	48	1215360	99.9735	0.02653
2014-05-19	CTR	8	48	1025280	93.5477	6.45228
2014-05-19	CTR	8	48	1723060	91.4838	8.51615
2014-05-19	CTR	8	48	1337440	95.4211	4.57887
2014-05-19	CTR	8	48	1430230	83.6275	16.3725
2014-05-19	CTR	8	48	1303560	100	1.9e-05
2014-05-19	CTR	8	48	1641360	96.0632	3.93675
2014-05-19	CTR	8	48	1166840	95.9298	4.07022
2014-05-19	REAC	1	48	1294390	99.9407	0.059282
2014-05-19	REAC	1	48	1044060	99.9985	0.001521
2014-05-19	REAC	1	48	849520	99.8868	0.113171
2014-05-19	REAC	1	48	1174220	99.207	0.792972
2014-05-19	REAC	1	48	1124740	99.4977	0.50229
2014-05-19	REAC	1	48	639520	93.1724	6.82759
2014-05-19	REAC	1	48	643580	94.0412	5.95885
2014-05-19	REAC	1	48	702590	99.818	0.182047
2014-05-19	REAC	1	48	877140	100	3.3e-05
2014-05-19	REAC	1	48	822980	99.8058	0.194219
2014-05-19	REAC	1	48	664660	98.3553	1.64465
2014-05-19	REAC	1	48	666160	98.0647	1.93534
2014-05-19	REAC	1	48	693300	93.8103	6.1897
2014-05-19	REAC	1	48	671550	94.491	5.50901
2014-05-19	REAC	1	48	952290	98.3418	1.6582
2014-05-19	REAC	1	48	550910	99.9918	0.008202
2014-05-19	REAC	1	48	922290	99.7598	0.240197
2014-05-19	REAC	1	48	1227880	99.2053	0.794691
2014-05-19	REAC	1	48	1227560	98.1351	1.86486
2014-05-19	REAC	1	48	850410	99.8834	0.116606
2014-05-19	REAC	1	48	993280	80.5764	19.4236
2014-05-19	REAC	1	48	1010880	100	2.5e-05
2014-05-19	REAC	2	48	701080	99.9982	0.001844
2014-05-19	REAC	2	48	948800	100	2.3e-05
2014-05-19	REAC	2	48	1149840	94.9599	5.0401
2014-05-19	REAC	2	48	948380	97.7557	2.2443
2014-05-19	REAC	2	48	933180	94.3954	5.60457
2014-05-19	REAC	2	48	692000	96.7334	3.26664
2014-05-19	REAC	2	48	1176480	94.8398	5.16024
2014-05-19	REAC	2	48	1081770	91.3543	8.64572
2014-05-19	REAC	2	48	757820	99.8357	0.164313
2014-05-19	REAC	2	48	1011200	98.6696	1.33042
2014-05-19	REAC	2	48	914510	94.1717	5.82834
2014-05-19	REAC	2	48	1054400	90.084	9.91601
2014-05-19	REAC	2	48	888720	95.2789	4.72111
2014-05-19	REAC	3	48	596060	90.1501	9.84985
2014-05-19	REAC	3	48	1041110	96.4021	3.59788
2014-05-19	REAC	3	48	1485920	100	2.5e-05
2014-05-19	REAC	3	48	1249040	95.3372	4.66282
2014-05-19	REAC	3	48	1040580	95.6445	4.35552
2014-05-19	REAC	3	48	944160	98.8438	1.1562
2014-05-19	REAC	3	48	1203080	85.4288	14.5712
2014-05-19	REAC	3	48	1154720	84.1416	15.8584
2014-05-19	REAC	3	48	1058400	89.0462	10.9538
2014-05-19	REAC	3	48	1012400	69.413	30.587
2014-05-19	REAC	3	48	806530	77.9558	22.0442
2014-05-19	REAC	3	48	1086110	97.8565	2.14355
2014-05-19	REAC	3	48	949340	95.6595	4.3405
2014-05-19	REAC	3	48	1466720	99.9946	0.005434
2014-05-19	REAC	3	48	1394320	99.981	0.018988
2014-05-19	REAC	4	48	972780	98.5402	1.45982
2014-05-19	REAC	4	48	1200600	83.9435	16.204
2014-05-19	REAC	4	48	1372100	83.7959	0.032266
2014-05-19	REAC	4	48	1272080	99.9677	3.10409
2014-05-19	REAC	4	48	1273970	96.8959	6.27164
2014-05-19	REAC	4	48	1597720	83.6517	12.1783
2014-05-19	REAC	4	48	1085410	87.8217	11.9323
2014-05-19	REAC	4	48	1537120	88.0677	2.10794
2014-05-19	REAC	4	48	1198800	97.8921	13.2755
2014-05-19	REAC	4	48	1156160	86.7245	0.105872
2014-05-19	REAC	4	48	823700	99.8941	6.21011
2014-05-19	REAC	4	48	1102350	93.7899	1.5e-05
2014-05-19	REAC	4	48	1519980	100	0.187114
2014-05-19	REAC	4	48	962040	99.8129	10.5101
2014-05-19	REAC	4	48	1226390	89.4899	0.150586
2014-05-19	REAC	4	48	1118010	99.8494	2.39097
2014-05-19	REAC	4	48	1386880	97.609	3.37324
2014-05-19	REAC	5	48	1161520	92.2056	7.79436
2014-05-19	REAC	5	48	634730	99.3818	0.618221
2014-05-19	REAC	5	48	747440	85.822	14.178
2014-05-19	REAC	5	48	917760	99.9882	0.011839
2014-05-19	REAC	5	48	701580	99.9729	0.027085
2014-05-19	REAC	5	48	846280	93.1516	6.84845
2014-05-19	REAC	5	48	1279920	99.9969	0.003053
2014-05-19	REAC	5	48	706740	84.5628	15.4372
2014-05-19	REAC	5	48	876160	99.7526	0.247352
2014-05-19	REAC	5	48	784850	99.5088	0.491246
2014-05-19	REAC	5	48	1306120	95.3254	4.67457
2014-05-19	REAC	5	48	1341440	90.579	9.42101
2014-05-19	REAC	5	48	1076440	95.8717	4.12835
2014-05-19	REAC	5	48	1407700	98.9631	1.03686
2014-05-19	REAC	5	48	2518160	93.5702	6.42978
2014-05-19	REAC	5	48	1053520	82.6509	17.3491
2014-05-19	REAC	5	48	1778180	99.9081	0.091952
2014-05-19	REAC	5	48	852100	97.2422	2.75775
2014-05-19	REAC	6	48	1293680	93.7625	6.23751
2014-05-19	REAC	6	48	1095280	98.7259	1.27411
2014-05-19	REAC	6	48	1434750	98.7576	1.24242
2014-05-19	REAC	6	48	1114640	90.815	9.18498
2014-05-19	REAC	6	48	1049430	87.2723	12.7277
2014-05-19	REAC	6	48	1227910	88.4523	11.5477
2014-05-19	REAC	6	48	847150	88.9102	11.0898
2014-05-19	REAC	6	48	1226650	99.9174	0.082642
2014-05-19	REAC	6	48	1079040	100	2.2e-05
2014-05-19	REAC	6	48	980380	80.1303	19.8697
2014-05-19	REAC	6	48	743860	93.6399	6.36009
2014-05-19	REAC	6	48	1027690	99.8015	0.198499
2014-05-19	REAC	6	48	1610560	92.9448	7.05518
2014-05-19	REAC	6	48	1193540	98.5957	1.40431
2014-05-19	REAC	6	48	925440	99.884	0.116033
2014-05-19	REAC	6	48	1136870	93.4099	6.59013
2014-05-19	REAC	7	48	711760	82.7881	17.2119
2014-05-19	REAC	7	48	683900	89.8023	10.1977
2014-05-19	REAC	7	48	1080680	87.4098	12.5902
2014-05-19	REAC	7	48	763450	98.5004	1.49961
2014-05-19	REAC	7	48	861260	98.7992	1.20079
2014-05-19	REAC	7	48	1140100	99.8555	0.144525
2014-05-19	REAC	7	48	1225020	97.9778	2.02224
2014-05-19	REAC	7	48	748040	99.6847	0.315283
2014-05-19	REAC	7	48	1660160	91.5461	8.45394
2014-05-19	REAC	7	48	1460000	93.608	6.39197
2014-05-19	REAC	8	48	1232030	97.0671	2.93287
2014-05-19	REAC	8	48	667390	94.9954	5.00461
2014-05-19	REAC	8	48	850140	98.014	1.98599
2014-05-19	REAC	8	48	724320	99.873	0.127029
2014-05-19	REAC	8	48	1000960	90.581	9.41904
2014-05-19	REAC	8	48	897270	99.5979	0.402067
2014-05-19	REAC	8	48	972560	99.3817	0.618274
2014-05-19	REAC	8	48	1005120	100	2.8e-05
2014-05-19	REAC	8	48	704320	99.8551	0.144932
2014-05-19	REAC	8	48	1081550	99.9998	0.00021
2014-05-19	REAC	8	48	970240	89.1111	10.8889
2014-05-19	REAC	8	48	905600	91.0388	8.96124
2014-05-19	REAC	8	48	1115550	86.0282	13.9718
2014-05-19	REAC	8	48	1148200	94.1888	5.81123
2014-05-19	REAC	8	48	1062620	99.9965	0.003505
2014-05-19	REAC	8	48	884180	97.7866	2.21337
2014-05-19	REAC	8	48	977280	99.8214	0.178555
2014-05-19	REAC	8	48	1276080	96.0452	3.95481
2014-05-05	CTR	1	72	1176080	100	2e-05
2014-05-05	CTR	1	72	1743440	80.1002	19.8998
2014-05-05	CTR	1	72	1055100	98.4208	1.57916
2014-05-05	CTR	1	72	1176480	99.8425	0.157495
2014-05-05	CTR	1	72	626690	97.071	2.929
2014-05-05	CTR	1	72	1135500	99.0476	0.952393
2014-05-05	CTR	1	72	1115940	99.9997	0.000323
2014-05-05	CTR	1	72	1628880	95.8632	4.13683
2014-05-05	CTR	1	72	1350640	99.7891	0.210873
2014-05-05	CTR	1	72	1441120	92.5057	7.49434
2014-05-05	CTR	1	72	1269040	90.5488	9.45122
2014-05-05	CTR	1	72	661520	99.982	0.017956
2014-05-05	CTR	1	72	1036800	99.776	0.223977
2014-05-05	CTR	1	72	1379220	99.9991	0.00087
2014-05-05	CTR	2	72	662830	99.8245	0.17553
2014-05-05	CTR	2	72	1068560	99.998	0.001968
2014-05-05	CTR	2	72	1029720	82.205	17.795
2014-05-05	CTR	2	72	1436320	92.7514	7.24856
2014-05-05	CTR	2	72	1049530	99.9934	0.006593
2014-05-05	CTR	2	72	1708360	99.3306	0.669427
2014-05-05	CTR	2	72	1302080	99.9936	0.006445
2014-05-05	CTR	2	72	821950	91.5133	8.48673
2014-05-05	CTR	2	72	749730	98.0885	1.91148
2014-05-05	CTR	2	72	2052440	99.7349	0.265131
2014-05-05	CTR	2	72	1394530	99.8175	0.18251
2014-05-05	CTR	2	72	1023040	99.9573	0.042735
2014-05-05	CTR	2	72	1520460	99.9281	0.071876
2014-05-05	CTR	2	72	1239600	99.2692	0.730773
2014-05-05	CTR	3	72	3717080	99.1543	0.845712
2014-05-05	CTR	3	72	2495210	100	1.1e-05
2014-05-05	CTR	3	72	4206290	84.7005	15.2995
2014-05-05	CTR	3	72	5121850	85.8315	14.1685
2014-05-05	CTR	3	72	2007380	99.9842	0.015793
2014-05-05	CTR	3	72	1173640	97.331	2.66904
2014-05-05	CTR	3	72	3049560	98.9369	1.06309
2014-05-05	CTR	3	72	1473110	93.5823	6.41774
2014-05-05	CTR	3	72	2597810	86.5954	13.4046
2014-05-05	CTR	3	72	986570	99.6039	0.396148
2014-05-05	CTR	3	72	3634380	85.721	14.279
2014-05-05	CTR	3	72	1296200	97.8047	2.19534
2014-05-05	CTR	3	72	1148340	94.1586	5.84138
2014-05-05	CTR	3	72	941740	89.7603	10.2397
2014-05-05	CTR	3	72	1854000	88.8921	11.108
2014-05-05	CTR	3	72	1406890	95.8121	4.18788
2014-05-05	CTR	4	72	2341110	94.9671	5.03289
2014-05-05	CTR	4	72	2729950	97.2987	2.70132
2014-05-05	CTR	4	72	1490600	97.3518	2.64822
2014-05-05	CTR	4	72	2649210	95.4965	4.50354
2014-05-05	CTR	4	72	1316080	99.9879	0.012146
2014-05-05	CTR	4	72	1276320	92.1595	7.84054
2014-05-05	CTR	4	72	928520	84.8187	15.1813
2014-05-05	CTR	4	72	1682580	73.8907	26.1093
2014-05-05	CTR	4	72	3125370	69.9299	30.0701
2014-05-05	CTR	4	72	1801360	86.8997	13.1003
2014-05-05	CTR	4	72	2948460	89.6989	10.3011
2014-05-05	CTR	4	72	2388020	96.6558	3.34418
2014-05-05	CTR	5	72	4688120	84.5252	15.4748
2014-05-05	CTR	5	72	1108080	90.3108	9.68919
2014-05-05	CTR	5	72	1041080	95.9336	4.06644
2014-05-05	CTR	5	72	920200	96.7243	3.2757
2014-05-05	CTR	5	72	965400	89.5382	10.4618
2014-05-05	CTR	5	72	1204000	81.4074	18.5926
2014-05-05	CTR	5	72	1189360	84.0198	15.9802
2014-05-05	CTR	5	72	3162280	83.7323	16.2677
2014-05-05	CTR	5	72	1182760	86.7741	13.2259
2014-05-05	CTR	5	72	1663680	99.6641	0.335877
2014-05-05	CTR	5	72	1518880	98.8312	1.16884
2014-05-05	CTR	5	72	1518610	90.1198	9.8802
2014-05-05	CTR	5	72	1292560	84.5736	15.4264
2014-05-05	CTR	5	72	1825250	98.7376	1.26242
2014-05-05	CTR	6	72	1611800	86.5162	13.4838
2014-05-05	CTR	6	72	1379150	81.6936	18.3064
2014-05-05	CTR	6	72	876800	93.1913	6.80874
2014-05-05	CTR	6	72	1241540	99.4373	0.56272
2014-05-05	CTR	6	72	805600	99.1306	0.869442
2014-05-05	CTR	6	72	1198920	99.6988	0.301211
2014-05-05	CTR	6	72	923720	98.7305	1.26949
2014-05-05	CTR	6	72	1971150	85.7667	14.2333
2014-05-05	CTR	6	72	1632510	97.2183	2.78171
2014-05-05	CTR	6	72	1740560	96.7165	3.28351
2014-05-05	CTR	6	72	824640	92.7681	7.23189
2014-05-05	CTR	6	72	1325490	88.9353	11.0647
2014-05-05	CTR	6	72	1061520	97.8075	2.19251
2014-05-05	CTR	6	72	2211510	84.9646	15.0354
2014-05-05	CTR	6	72	1061230	98.968	1.03199
2014-05-05	CTR	7	72	915300	92.1779	7.82205
2014-05-05	CTR	7	72	866220	76.9517	23.0483
2014-05-05	CTR	7	72	757280	77.5239	22.4761
2014-05-05	CTR	7	72	927920	94.9876	5.01237
2014-05-05	CTR	7	72	1096800	93.703	6.29696
2014-05-05	CTR	7	72	3475560	71.8134	28.1866
2014-05-05	CTR	7	72	832690	98.79	1.20999
2014-05-05	CTR	7	72	1056230	95.3099	4.69008
2014-05-05	CTR	7	72	834640	79.3355	20.6645
2014-05-05	CTR	7	72	884600	96.7606	3.23936
2014-05-05	CTR	7	72	769520	87.1362	12.8638
2014-05-05	CTR	7	72	725900	70.0751	29.9249
2014-05-05	CTR	7	72	892870	88.0611	11.9389
2014-05-05	CTR	7	72	799240	70.9042	29.0958
2014-05-05	CTR	7	72	556870	87.4466	12.5534
2014-05-05	CTR	7	72	624560	98.588	1.41202
2014-05-05	CTR	7	72	864000	80.6086	19.3914
2014-05-05	CTR	7	72	745600	81.8915	18.1085
2014-05-05	CTR	7	72	847450	92.1851	7.81493
2014-05-05	CTR	7	72	730040	88.6623	11.3377
2014-05-05	CTR	7	72	667280	76.2015	23.7985
2014-05-05	CTR	7	72	1601520	98.3496	1.65035
2014-05-05	CTR	7	72	1003040	77.0544	22.9456
2014-05-05	CTR	7	72	737440	87.5446	12.4554
2014-05-05	CTR	7	72	1774610	89.0728	10.9272
2014-05-05	REAC	1	72	886410	99.9896	0.010399
2014-05-05	REAC	1	72	1551280	100	2.2e-05
2014-05-05	REAC	1	72	1036180	99.7715	0.228544
2014-05-05	REAC	1	72	1613810	99.8773	0.122669
2014-05-05	REAC	1	72	1322940	97.3311	2.66893
2014-05-05	REAC	1	72	846320	98.2095	1.79052
2014-05-05	REAC	1	72	880060	99.8276	0.172431
2014-05-05	REAC	1	72	683630	88.7518	11.2482
2014-05-05	REAC	1	72	1350510	96.072	3.92798
2014-05-05	REAC	1	72	1761720	98.8466	1.15335
2014-05-05	REAC	1	72	884270	100	2.6e-05
2014-05-05	REAC	1	72	844810	99.9875	0.012462
2014-05-05	REAC	1	72	1068600	99.9913	0.008742
2014-05-05	REAC	1	72	1155040	93.4776	6.52237
2014-05-05	REAC	1	72	694280	99.7245	0.27548
2014-05-05	REAC	1	72	697200	100	2.2e-05
2014-05-05	REAC	1	72	1004240	99.6888	0.31122
2014-05-05	REAC	1	72	968600	99.9899	0.010102
2014-05-05	REAC	1	72	1079500	98.2516	1.74836
2014-05-05	REAC	1	72	1162320	100	2.4e-05
2014-05-05	REAC	2	72	960480	100	2.4e-05
2014-05-05	REAC	2	72	1252320	99.9756	0.024424
2014-05-05	REAC	2	72	1023680	99.9922	0.007822
2014-05-05	REAC	2	72	1236000	99.4406	0.55941
2014-05-05	REAC	2	72	1083530	99.6815	0.318468
2014-05-05	REAC	2	72	699940	99.0133	0.986695
2014-05-05	REAC	2	72	915980	99.0735	0.926466
2014-05-05	REAC	2	72	1136560	99.9194	0.080646
2014-05-05	REAC	2	72	1000080	100	2.3e-05
2014-05-05	REAC	2	72	879520	100	2.8e-05
2014-05-05	REAC	2	72	968400	100	2.9e-05
2014-05-05	REAC	2	72	785440	100	2.9e-05
2014-05-05	REAC	2	72	870610	100	4.1e-05
2014-05-05	REAC	2	72	885680	99.998	0.002025
2014-05-05	REAC	2	72	920320	100	2.9e-05
2014-05-05	REAC	2	72	1038720	100	2.3e-05
2014-05-05	REAC	2	72	783370	98.9997	1.00032
2014-05-05	REAC	2	72	966560	93.1148	6.8852
2014-05-05	REAC	2	72	990880	100	2.7e-05
2014-05-05	REAC	2	72	1099550	100	3.2e-05
2014-05-05	REAC	2	72	935680	100	2.6e-05
2014-05-05	REAC	2	72	657440	96.6	3.40004
2014-05-05	REAC	3	72	1431400	94.7555	5.24451
2014-05-05	REAC	3	72	1093320	98.4108	1.58918
2014-05-05	REAC	3	72	1305220	100	1.8e-05
2014-05-05	REAC	3	72	1262000	99.9579	0.042146
2014-05-05	REAC	3	72	1135280	91.7707	8.22929
2014-05-05	REAC	3	72	823360	100	2.7e-05
2014-05-05	REAC	3	72	1182400	100	2.6e-05
2014-05-05	REAC	3	72	998480	100	2.8e-05
2014-05-05	REAC	3	72	1414620	100	2.2e-05
2014-05-05	REAC	3	72	1125360	96.7342	3.26576
2014-05-05	REAC	3	72	903290	99.2045	0.795528
2014-05-05	REAC	3	72	1504800	97.3722	2.62779
2014-05-05	REAC	3	72	1646500	99.4919	0.508146
2014-05-05	REAC	3	72	1308080	100	2.5e-05
2014-05-05	REAC	3	72	1290720	99.8027	0.197262
2014-05-05	REAC	3	72	973020	94.4606	5.53943
2014-05-05	REAC	3	72	1439480	99.9985	0.001543
2014-05-05	REAC	3	72	982720	99.8832	0.116792
2014-05-05	REAC	3	72	1068880	90.7385	9.26146
2014-05-05	REAC	3	72	1156880	99.3512	0.648789
2014-05-05	REAC	3	72	1430700	98.0925	1.90753
2014-05-05	REAC	4	72	1470640	93.0281	6.97191
2014-05-05	REAC	4	72	804800	99.9251	0.074872
2014-05-05	REAC	4	72	633320	81.9341	18.0659
2014-05-05	REAC	4	72	933680	87.2261	12.7739
2014-05-05	REAC	4	72	1185900	99.9088	0.091189
2014-05-05	REAC	4	72	685260	77.019	22.981
2014-05-05	REAC	4	72	1060320	85.2488	14.7512
2014-05-05	REAC	4	72	980500	87.7252	12.2748
2014-05-05	REAC	4	72	1102120	80.1514	19.8486
2014-05-05	REAC	4	72	1394400	89.1506	10.8494
2014-05-05	REAC	4	72	787460	87.0963	12.9037
2014-05-05	REAC	4	72	994960	77.0722	22.9278
2014-05-05	REAC	4	72	718080	83.6995	16.3005
2014-05-05	REAC	4	72	1388700	78.7931	21.2069
2014-05-05	REAC	4	72	954960	81.2034	18.7966
2014-05-05	REAC	4	72	762120	79.4413	20.5587
2014-05-05	REAC	4	72	803600	94.9068	5.09324
2014-05-05	REAC	4	72	1008780	99.9532	0.046828
2014-05-05	REAC	4	72	735880	81.2344	18.7656
2014-05-05	REAC	5	72	1222890	100	1.7e-05
2014-05-05	REAC	5	72	1260810	99.402	0.59797
2014-05-05	REAC	5	72	913020	85.0859	14.9141
2014-05-05	REAC	5	72	1093640	100	2.5e-05
2014-05-05	REAC	5	72	1043250	90.3325	9.66746
2014-05-05	REAC	5	72	1023600	99.9702	0.029852
2014-05-05	REAC	5	72	1550660	92.9137	7.08631
2014-05-05	REAC	5	72	1327200	99.9977	0.00232
2014-05-05	REAC	5	72	892390	93.691	6.309
2014-05-05	REAC	5	72	1813510	95.2635	4.73654
2014-05-05	REAC	5	72	904640	100	3.3e-05
2014-05-05	REAC	5	72	1163520	98.7276	1.27244
2014-05-05	REAC	5	72	1255920	100	2.4e-05
2014-05-05	REAC	5	72	1513040	88.13	11.87
2014-05-05	REAC	5	72	1756560	99.8248	0.175203
2014-05-05	REAC	5	72	2493060	96.1074	3.89259
2014-05-05	REAC	5	72	1293040	94.9177	5.08227
2014-05-05	REAC	6	72	581190	99.7043	0.295709
2014-05-05	REAC	6	72	623290	98.7317	1.2683
2014-05-05	REAC	6	72	999040	99.693	0.307007
2014-05-05	REAC	6	72	1017360	94.5108	5.4892
2014-05-05	REAC	6	72	961420	99.9988	0.00121
2014-05-05	REAC	6	72	1086320	100	2.6e-05
2014-05-05	REAC	6	72	1388690	58.3238	41.6762
2014-05-05	REAC	6	72	206930	99.9999	0.000109
2014-05-05	REAC	6	72	206930	77.5508	22.4492
2014-05-05	REAC	6	72	1037760	98.9378	1.06224
2014-05-05	REAC	6	72	1233710	94.4731	5.52694
2014-05-05	REAC	6	72	1440590	100	2.2e-05
2014-05-05	REAC	6	72	1151680	94.2418	5.7582
2014-05-05	REAC	6	72	1167000	96.2398	3.76015
2014-05-05	REAC	6	72	1476580	96.6243	3.37568
2014-05-05	REAC	6	72	1370880	99.0864	0.913555
2014-05-05	REAC	6	72	1273240	99.7963	0.203667
2014-05-05	REAC	6	72	1110160	94.2082	5.79176
2014-05-05	REAC	6	72	573050	97.2104	2.78959
2014-05-05	REAC	6	72	891720	100	2.4e-05
2014-05-05	REAC	6	72	1280660	99.2017	0.798333
2014-05-05	REAC	7	72	693400	76.8942	23.1058
2014-05-05	REAC	7	72	611000	87.5106	12.4894
2014-05-05	REAC	7	72	717200	99.7162	0.283777
2014-05-05	REAC	7	72	1088220	83.7659	16.2341
2014-05-05	REAC	7	72	550160	93.463	6.53704
2014-05-05	REAC	7	72	1183670	95.6696	4.33039
2014-05-05	REAC	7	72	916160	77.6377	22.3623
2014-05-05	REAC	7	72	1485440	86.3993	13.6007
2014-05-05	REAC	7	72	901520	78.4739	21.5261
2014-05-05	REAC	7	72	925200	83.1397	16.8603
2014-05-05	REAC	7	72	1157040	75.9923	24.0077
2014-05-05	REAC	7	72	933040	91.539	8.46097
2014-05-05	REAC	7	72	1028640	84.8992	15.1008
2014-05-05	REAC	7	72	864960	81.8333	18.1667
2014-05-05	REAC	7	72	1571360	76.8533	23.1467
2014-05-05	REAC	7	72	1150640	80.1471	19.8529
2014-05-05	REAC	7	72	1299040	92.9701	7.02991
2014-05-05	REAC	7	72	1472520	81.2147	18.7853
2014-05-05	REAC	7	72	684500	95.016	4.98405
2014-05-05	REAC	8	72	596720	99.9924	0.007554
2014-05-05	REAC	8	72	1442920	99.0043	0.995737
2014-05-05	REAC	8	72	760620	80.1353	19.8647
2014-05-05	REAC	8	72	1294720	87.1069	12.8931
2014-05-05	REAC	8	72	1739260	89.1932	10.8068
2014-05-05	REAC	8	72	1607680	96.4416	3.55844
2014-05-05	REAC	8	72	1340400	99.0822	0.917809
2014-05-05	REAC	8	72	783490	94.2435	5.75654
2014-05-05	REAC	8	72	962000	99.3484	0.651645
2014-05-05	REAC	8	72	1069360	81.2556	18.7444
2014-05-05	REAC	8	72	1085760	95.4373	4.56274
2014-05-05	REAC	8	72	1162360	94.2169	5.78306
2014-05-05	REAC	8	72	1563760	99.945	0.05498
2014-05-05	REAC	8	72	1023440	98.0795	1.92054
2014-05-05	REAC	8	72	1063760	75.2718	24.7282
2014-05-05	REAC	8	72	920770	87.9466	12.0534
2014-05-05	REAC	8	72	1183500	84.8241	15.1759
2014-05-05	REAC	8	72	520400	90.3414	9.6586
2014-05-05	REAC	8	72	1121220	97.1898	2.81025
2014-05-05	REAC	8	72	1204840	79.7335	20.2665
